# Supplementary material for: Zika virus infection of retinal cells and the developing mouse eye induces host responses that contrasts to the brain and dengue virus infection
Source: J Neurovirol. 2023 Apr 6;29(2):187–202. doi: 10.1007/s13365-023-01123-5 (PMC10185584; doi:10.1007/s13365-023-01123-5)
Supplement: Supplementary file 1 — Supplementary file1 (XLSX 88 KB) [file 13365_2023_1123_MOESM1_ESM.xlsx]

## Sheet: Brain_mRNA_normalized_data
Gene	29	30	31	32	33	34	35	36
Daxx	8.99359	8.62447	8.64893	8.36655	8.14798	8.9474	9.38118	9.15034
Ccl24	7.08175	6.90521	7.57093	7.69756	7.71164	6.89677	6.93435	7.20752
Tcf4	14.6247	14.6421	14.133	13.9593	14.0739	14.001	13.9522	14.1636
Hc	4.2892	4.13262	4.401	3.25613	3.98228	4.00696	3.7893	3.86299
Rhoa	13.7226	13.7775	13.5636	13.5243	13.4861	13.4796	13.3365	13.4457
Mknk1	9.70584	9.68464	9.71842	9.65468	9.75256	9.54703	9.66061	9.71835
Mapkapk5	4.5693	4.00708	4.20836	4.49714	4.12667	4.24142	3.89621	4.13863
Il1b	5.33982	5.19151	7.21692	7.28051	7.13524	7.44305	8.21298	7.42884
Ager	6.2632	6.30254	6.87132	7.67934	7.56725	7.20489	7.73271	7.63187
Hdac4	11.332	10.9937	11.0237	10.9822	10.9882	10.9384	10.9669	10.977
Ccl11	3.65177	4.86958	8.80188	9.13877	9.18763	8.67104	8.76834	8.63465
Map3k7	12.2059	12.2862	12.2946	12.1346	12.1535	12.0972	12.0899	12.1764
Cxcl10	5.0054	4.13262	9.93757	9.43332	7.14375	11.6752	12.4614	11.387
C1ra	5.80377	5.19151	7.81604	7.64219	7.18557	7.91949	7.74707	8.10692
Hmgn1	12.7158	12.7953	12.4684	12.2579	12.3415	12.315	12.2123	12.6383
Rock2	10.707	10.6523	10.9206	10.9865	11.0347	10.8331	10.5626	10.7275
Atf2	13.8164	13.8213	13.5412	13.5148	13.4378	13.5073	13.695	13.559
Raf1	12.8035	12.6516	11.9501	11.7055	11.748	11.7256	11.5641	12.1369
Ltb	5.61112	5.79558	6.92456	6.88416	6.83239	7.51941	7.45518	7.06627
Ifit1	5.90811	4.86958	11.3692	10.4342	8.308	12.1915	12.6511	13.0421
Irf1	8.30839	8.47247	10.0133	9.57313	9.16898	10.5324	11.1468	11.0811
Ptger1	4.5693	5.40563	4.94532	4.92598	4.82182	4.61993	4.73271	4.70253
Il21	4.2892	4.35501	3.401	3.70359	3.4348	3.72685	3.99575	4.36995
Ccl20	4.72977	4.13262	4.81604	4.60405	4.4348	4.50445	4.61242	4.70253
Il23a	5.0668	5.19151	4.67402	4.04463	4.05628	3.08942	3.99575	4.20003
Myl2	6.36448	6.45454	12.2003	12.2709	12.2055	11.8324	11.7793	11.8285
Kng1	4.18228	4.79558	4.67402	5.11863	5.56725	4.72685	5.08886	5.49771
Map2k1	12.8547	12.8637	12.5069	12.308	12.0258	12.4786	12.5041	12.7002
Cdc42	16.1195	16.155	15.5971	15.4629	15.5503	15.4648	15.4055	15.8058
Ptger4	6.65177	6.16236	7.00586	6.75089	6.94381	6.80214	6.98367	6.87245
Ccl2	6.69129	6.57002	9.11066	8.51437	7.67687	9.66936	10.3603	10.3207
Ptgfr	7.55866	7.50185	8.10606	7.99637	7.71735	7.92512	6.93435	7.94598
Hmgb2	6.31473	6.40563	6.54396	6.4832	6.19379	6.06924	6.27868	6.28749
Hsh2d	3.94127	4.45454	5.92456	5.25613	4.82182	5.82638	6.41078	6.00738
Il1a	5.76724	5.71758	5.48847	5.41141	4.48924	5.82638	6.35564	6.15422
Oasl1	4.72977	5.13262	9.62822	8.72448	7.31178	10.1362	10.6501	10.6791
Ddit3	10.4748	10.462	10.3228	10.4486	10.2131	10.5296	10.6999	10.5076
Tyrobp	10.3962	10.4165	12.0267	11.8547	11.7681	11.9321	11.9654	12.052
Smad7	9.89123	9.64041	9.74382	9.37978	9.29851	9.37687	9.31527	9.66355
Il2	2.0668	3.13262	3.27547	2.96662	3.4348	3.08942	2.67382	3.3155
Pdgfa	12.717	12.5893	12.2892	12.0661	11.9965	12.0759	11.9142	12.3362
Il10	4.38873	4.24809	4.13797	4.18902	3.64125	3.37892	3.08886	4.61506
Ifnb1	3.94127	3.54765	5.13797	5.04463	3.54171	5.47408	6.21814	5.5458
Ifit2	9.61112	9.64569	11.3706	10.8225	9.30421	12.0702	12.7024	12.4754
Ltb4r1	5.33982	5.45454	6.04486	6.06348	5.75672	5.96389	6.15495	6.35653
Rac1	14.8586	14.8725	14.6277	14.66	14.5689	14.523	14.462	14.4538
Mapk8	13.4832	13.5181	12.6208	12.3838	12.3972	12.5636	12.4625	12.7121
Plcb1	13.499	13.3662	12.506	12.2628	12.3941	12.4	12.2396	12.6588
Tlr9	4.80377	5.24809	5.98596	5.65468	5.19379	6.5777	7.2386	6.82452
Mef2c_Mm	13.0778	13.1354	12.8737	12.7605	12.6187	12.6031	12.0846	12.6778
Stat2	10.8405	10.471	12.3576	11.9918	10.9935	12.8004	13.2407	12.9428
Nod1	8.16132	7.93997	9.8033	9.83699	9.49258	10.0857	10.5887	9.93135
Il22ra2	3.0668	3.13262	3.13797	0.796698	2.90428	3.37892	2.41078	2.78499
Hspb2	6.85688	7.07121	10.9252	11.4989	11.4796	11.3942	11.2226	11.0471
Tlr8	5.2892	5.07121	6.79332	6.60405	6.64125	6.82638	6.61242	7.34977
Map3k5	11.2509	10.9729	10.138	9.5797	9.68272	9.78677	9.6644	10.2733
Csf1	10.3147	10.1401	10.5052	9.9616	9.55453	10.2978	10.5717	10.9688
Tlr5	5.18228	5.40563	5.83841	6.04463	5.8841	5.70085	5.64345	5.70253
Ripk1	9.16834	9.1099	9.38019	9.21033	9.12882	9.34576	9.29343	9.46212
C1s	7.72977	7.73748	10.3697	10.3503	9.98465	10.1543	9.28853	10.2444
Cd40lg	3.80377	3.86958	3.51648	4.38166	3.82182	4.00696	3.08886	3.78499
Tollip	12.9737	12.8514	12.2148	12.0384	12.0858	12.0756	12.0317	12.2994
Il10rb	9.11484	9.30254	9.54736	9.15205	8.96077	9.29887	8.9867	9.50837
Tgfb3	9.46198	9.42417	11.1894	11.1869	10.9037	11.0142	10.7255	10.9085
Ccr2	4.94127	4.79558	8.07343	7.61048	7.65322	7.9474	7.72548	7.89583
Bcl6	8.85688	8.32901	8.25067	8.33973	8.14375	7.99095	7.7893	8.19249
Cxcl5	4.87416	4.63512	5.3396	5.00615	5.25792	4.91949	4.99575	4.25892
Twist2	6.92478	6.77647	7.34742	7.38166	7.02898	6.90818	6.54829	7.03292
Mef2b	3.0668	3.13262	3.62339	2.96662	3.19379	3.37892	3.67382	1.20003
Tlr6	7.59037	7.64569	8.01571	7.76824	7.68272	7.9474	7.89621	8.31897
Retnla	7.15427	6.90521	7.18236	7.09132	7.83764	7.1579	7.29831	7.84388
Maff	6.0668	6.27557	7.22543	7.43332	7.39969	7.29453	7.49825	7.19249
Pik3c2g	2.48184	3.13262	3.81604	2.96662	3.31932	2.91949	2.08886	2.61506
Ppp1r12b	11.4375	11.0887	11.4108	11.5899	11.5186	11.2951	11.486	11.174
Il9	3.0668	2.86958	2.62339	2.60405	2.31932	2.50445	2.67382	2.61506
Ccr3	4.0668	3.35501	4.86043	4.60405	4.31932	4.37892	3.99575	5.10692
Tlr1	7.87416	7.80504	7.82727	7.50406	7.42784	7.92512	7.90904	8.23712
Pla2g4a	6.82169	6.92269	8.34352	8.47265	8.06527	8.29453	8.54418	8.61506
Il7	4.0668	4.45454	5.86043	5.32026	5.19379	6.39523	6.19738	5.93699
Ccl3	6.59037	6.52493	6.17359	5.52462	5.34907	6.59192	7.08886	6.82452
Fasl	5.43604	4.71758	4.81604	4.38166	4.73436	4.61993	5.29831	4.47304
Il1r1	8.26974	7.96551	8.84118	8.88151	8.77602	8.52312	8.41078	8.90047
Elk1	9.48747	9.1099	9.73639	9.78112	9.8841	9.68602	9.80653	9.43205
C1qa	10.4832	10.5335	10.9121	10.4928	10.1938	11.0481	10.9538	11.5159
Shc1	9.63919	9.55888	10.944	10.8009	10.6001	10.7009	10.6454	10.6939
Il1rap	9.85035	9.87857	9.29177	8.93369	8.82447	9.16267	9.10288	9.67846
Tradd	7.70101	7.40563	8.49552	8.46203	8.30041	8.60949	8.95613	8.46993
Map2k4	13.4494	13.3479	12.4902	12.2737	12.3726	12.3541	12.1984	12.6464
Il18	10.7707	10.8797	9.93628	9.65623	9.49258	9.91101	10.2575	10.1386
Ptk2	12.2199	12.182	12.569	12.5661	12.6103	12.5606	12.7038	12.5004
Cfb	4.72977	3.71758	8.4085	8.27648	7.91923	9.39523	9.7893	9.82208
Irf3	5.61112	5.71758	5.74678	5.04463	5.40678	5.27704	5.48117	5.63743
Mef2d	11.171	10.6756	10.7695	10.587	10.4486	10.5175	10.2922	10.6221
Tnfaip3	7.92478	7.6974	7.8875	7.70959	7.53526	8.09442	7.55646	7.78499
Cxcr4	10.7868	10.7656	10.3099	9.92727	9.86878	10.1627	10.1468	10.4062
Gpr44	4.87416	4.35501	4.77024	5.00615	5.31932	4.16742	4.67382	4.61506
Il17a	0.481841	2.13262	3.401	2.60405	2.73436	2.91949	2.67382	3.3155
Cxcl1	4.5693	4.13262	4.57093	4.11863	3.54171	4.08942	4.89621	4.47304
Tgfbr1	11.1103	11.0839	11.6732	11.5805	11.5779	11.6099	11.3123	11.6381
Gnaq	14.1603	13.8601	13.0504	12.709	12.8669	12.9146	12.6653	13.4061
Nfkb1	9.99557	9.88527	10.2517	10.331	10.1627	10.1459	10.4354	10.2795
Iigp1	6.54793	6.24809	11.969	11.474	10.3601	13.059	13.76	13.666
Nod2	6.03643	6.03951	6.86043	7.07282	6.94381	7.17688	7.67382	7.22239
Defa-rs1	3.94127	4.00708	3.81604	3.70359	3.19379	3.24142	3.41078	3.42242
Nfatc3	9.63666	9.54201	9.77459	9.5797	9.52877	9.59545	9.17366	9.7012
Rela	10.302	10.1587	10.1692	10.131	10.1363	10.2026	10.2675	10.0776
Tlr4	7.1112	7.40563	8.47425	8.36655	8.01048	8.20489	7.82357	8.81474
Myd88	8.0054	8.10224	9.17798	8.87618	8.66213	9.03063	8.89299	9.19815
Gnb1	15.8699	15.7912	14.9584	14.6909	14.8562	14.946	14.8841	15.2797
Ccl22	5.0668	5.07121	5.20836	4.92598	4.90428	5.72685	4.67382	4.93699
Ifit3	7.51526	7.17701	13.1689	12.6906	10.4469	14.0563	14.882	14.0728
Il11	4.94127	4.79558	4.13797	4.32026	3.73436	4.08942	4.99575	4.65946
Arg1	5.76724	6.54765	8.95559	8.89473	7.92911	8.76498	7.79622	8.35316
Mmp9	9.63159	8.07121	12.2283	11.5866	11.6599	11.7029	11.5892	12.2166
Lta	5.0054	5.50185	5.57093	5.72744	5.66509	5.31181	5.44641	5.42242
Grb2	13.2691	13.1272	12.5865	12.441	12.4415	12.4071	12.3183	12.6105
Hif1a	13.9975	14.0258	13.5513	13.5138	13.4601	13.4347	13.5589	13.5641
Fxyd2	8.74394	8.65094	8.10144	7.95657	7.87901	8.11425	8.28361	8.47925
Itgb2	6.83939	6.67694	9.33568	9.18687	8.90428	9.41335	9.75419	9.12286
Il6	4.2892	4.63512	5.37063	4.65468	4.05628	4.44305	4.89621	5.42242
Ltb4r2	5.1257	5.24809	5.20836	5.55159	5.4348	5.64741	5.17632	5.44795
Stat3	11.6284	11.5707	11.573	11.3741	11.0725	11.5402	11.6016	11.8021
Nr3c1	11.9484	11.9833	12.287	12.1928	11.9668	12.0342	11.9347	12.2686
Masp2	9.01322	8.50765	8.31189	8.12761	8.10068	8.10437	8.07754	8.32242
C6	2.80377	2.86958	3.9035	2.96662	3.05628	4.08942	3.41078	4.61506
Tlr7	5.90811	6.03951	7.56423	7.29654	7.20196	7.73327	7.85041	7.94149
Oas1a	6.54793	5.50185	11.6015	10.8702	9.23221	12.5488	13.2193	12.9582
Fos	9.07803	8.9906	10.7304	10.9324	10.7294	10.4372	10.6869	10.1887
Mbl2	2.0668	3.86958	4.13797	3.25613	2.90428	4.72685	3.41078	3.3155
Ly96	7.76724	7.64569	7.6864	7.35129	7.42086	7.32037	7.15495	7.86299
Cxcr1	2.0668	1.54765	2.401	-0.203302	2.05628	2.50445	2.89621	2.93699
Relb	8.81723	8.96972	10.0255	10.4867	10.4775	10.3097	10.7745	10.0652
Irf7	6.0054	4.86958	12.1161	11.3689	9.91302	12.7714	13.3688	13.3051
Il15	2.48184	2.86958	5.48847	5.41141	5.37821	5.89677	5.73271	6.00738
Ptger2	6.97369	7.24809	7.02549	6.61688	6.94381	7.18628	6.87022	6.90047
Prkca	12.0993	12.0279	12.0261	11.9414	12.2002	11.8056	11.7223	12.089
H2-Ea-ps	6.1257	6.32901	8.68332	8.84655	8.92665	9.38302	10.0181	9.16965
Mrc1	9.31789	9.43944	10.0711	10.1265	10.132	9.95016	9.52348	10.0632
Csf3	1.48184	0.547653	3.401	3.25613	3.82182	2.50445	2.67382	3.3155
Ccl19	4.5693	4.86958	5.10144	5.44055	5.86364	5.61993	6.87022	6.00738
Cfd	1.48184	0.547653	6.82727	6.56488	8.15221	7.08942	8.19738	6.48543
Rps6ka5	10.7034	10.71	10.1221	9.85874	9.87007	9.92231	9.96691	10.2325
Ifi44	7.83939	7.05545	13.1343	12.4989	10.7937	13.9401	14.5678	14.34
Mafg	10.1257	9.53349	9.92718	9.96412	9.86621	10.0501	10.1974	9.68787
Ccl5	3.48184	4.54765	7.09216	6.88416	6.21009	8.71066	9.87676	8.88419
Keap1	10.9331	10.8133	10.7431	10.7237	10.6039	10.7445	10.8833	10.8463
Stat1	9.42142	9.38054	13.3568	12.785	11.0255	13.8612	14.2929	14.2177
Cd4	7.82169	7.19151	8.00092	8.32026	7.82711	8.97477	8.66629	8.11092
Traf2	9.04026	8.8875	8.492	8.28855	8.01976	8.38302	8.24873	8.70782
Hras1	7.25003	7.13262	6.84946	6.90522	6.93403	7.18628	7.12228	7.06627
Tlr2	5.72977	5.50185	6.81604	6.78538	6.51572	6.99631	7.62024	7.25169
Tnfsf14	1.48184	1.54765	4.06397	3.7967	3.82182	3.50445	3.54829	4.0745
Birc2	11.3305	11.379	11.9337	12.1844	12.1935	11.9913	12.1188	12.0025
Ccr4	2.80377	0.547653	3.401	1.38166	3.05628	2.72685	1.67382	2.93699
Il22	6.74863	6.27557	6.30789	6.13655	5.80045	6.29453	6.93435	6.89119
C7	3.94127	3.86958	3.27547	3.88416	2.90428	3.72685	3.7893	3.78499
Ifng	2.0668	2.13262	3.401	2.60405	3.05628	3.82638	3.54829	2.78499
Chi3l3	2.80377	3.35501	5.83841	5.35129	4.4348	4.24142	5.17632	5.22977
C4a	9.25992	9.19511	10.7274	10.4823	9.61087	11.2765	12.4113	11.5845
Nox1	4.18228	3.35501	3.62339	3.11863	3.90428	3.08942	3.41078	4.00738
Limk1	11.2722	11.0722	10.8488	10.9078	10.8038	10.7484	11.3068	10.8439
Nfe2l2	9.43604	9.73005	10.5734	10.4656	10.4716	10.2825	10.0945	10.634
C3ar1	8.36448	8.42417	9.81885	9.66243	9.17937	10.1874	10.3696	10.3103
Il1rn	3.0668	1.54765	4.13797	4.44055	4.19379	4.44305	4.08886	3.61506
Map3k9	9.00148	8.49602	8.62982	8.67934	8.72588	8.65081	8.89299	8.37994
Bcl2l1	11.2754	11.1213	10.5294	10.5641	10.5465	10.5946	10.791	10.7058
Ptger3	9.79925	9.76682	9.15811	9.15205	9.24611	9.16267	8.70357	9.05386
Ccr7	2.48184	2.86958	3.62339	3.70359	3.90428	5.24142	3.25878	3.78499
Ccl7	4.65177	5.35501	6.74678	6.52462	5.51572	7.40331	8.14955	7.45427
Mafk	8.54793	8.16236	8.76732	8.68239	8.41735	8.60249	8.39264	8.734
C9	3.94127	3.35501	3.27547	3.60405	2.54171	2.24142	3.7893	3.42242
Gnas	15.9276	15.8005	15.5584	15.3197	15.2106	15.3654	15.122	15.5321
Ccl21a	6.90811	7.60294	9.63781	10.0159	9.39791	9.85318	9.51512	9.51744
Tbxa2r	5.1257	5.19151	5.37063	5.7967	5.59234	6.27704	5.81678	5.42242
Cysltr1	5.0668	5.40563	6.3859	6.00615	6.1094	6.85023	7.15495	7.01594
Csf2	2.0668	2.13262	3.27547	2.60405	2.73436	3.08942	2.67382	3.0745
Il4	2.48184	2.13262	2.81604	3.7967	2.54171	2.72685	2.08886	3.0745
Mef2a	10.5786	10.0535	10.746	10.5723	10.8072	10.5035	10.3044	10.7456
H2-Eb1	4.72977	4.71758	6.96579	7.04463	6.91427	7.90249	8.494	7.69188
Alox12	3.0668	4.00708	6.80472	6.90522	6.56725	6.39523	6.68877	6.16965
Cxcl9	2.48184	2.54765	6.50254	6.52462	6.68855	8.79601	9.18425	9.48234
Mx2	6.98964	6.47839	12.4344	12.0508	10.1459	13.0316	13.7404	12.8652
Mx1	9.86555	9.48429	10.3687	9.92082	9.52877	10.7759	11.2934	11.16
Cxcl3	3.0668	3.35501	3.401	3.70359	3.64125	3.50445	3.7893	3.3155
C1qb	10.1944	10.1806	10.4617	10.0541	9.60626	10.676	10.3556	11.2052
Nlrp3	5.76724	5.59205	5.3396	5.46912	5.4348	5.80214	5.67382	6.24442
Myc	11.6784	11.2636	10.6121	10.1663	10.1018	10.4827	10.1643	10.8993
Cd55	8.78105	8.6872	9.19325	9.01587	8.83239	8.79601	8.44641	8.966
Prkcb	14.6066	14.483	13.9305	13.8509	13.9481	13.8083	13.8109	13.9338
C8b	5.48184	4.86958	5.20836	4.55159	4.86364	4.37892	4.7893	4.78499
Ptgs1	8.34603	8.15498	8.57426	8.5075	8.26963	8.18159	8.01959	8.57796
Il12b	3.2892	3.35501	3.401	3.38166	3.82182	3.37892	4.08886	4.3155
Mapkapk2	10.6605	10.6083	11.4481	11.4607	11.2784	11.095	10.9814	11.3527
Gngt1	3.65177	5.45454	3.98596	4.04463	3.54171	4.56335	3.7893	4.65946
Tslp	4.65177	4.86958	5.51648	5.62959	5.56725	5.56335	5.61242	5.25892
Ripk2	8.61627	8.58657	8.95047	8.70959	8.83502	8.7587	8.78582	8.93474
Map3k1	11.0696	11.0274	11.3644	11.5208	11.4103	11.3032	11.6691	11.377
Alox15	3.48184	3.86958	6.32383	6.30449	5.98228	6.00696	5.89621	5.42242
Il23r	4.72977	4.86958	4.77024	4.32026	3.4348	4.31181	4.61242	4.78499
Il3	2.0668	1.54765	2.62339	2.38166	2.31932	3.08942	2.41078	2.20003
Crp	2.0668	3.71758	3.98596	3.7967	2.54171	3.82638	3.08886	3.42242
Max	9.92271	9.81444	9.61856	9.40588	9.29086	9.56875	9.59268	9.60942
Tgfb1	9.55866	9.3837	12.077	12.1349	12.0284	11.8499	11.6497	11.804
Ccl8	4.5693	2.86958	5.17359	5.32026	5.37821	5.80214	5.54829	6.20003
Hmgb1	12.9641	13.1317	13.233	12.9466	13.0796	12.9646	12.9347	13.2877
Jun	10.1701	10.0091	10.1289	9.94517	9.75534	9.59015	9.36498	9.92113
Oas2	5.2892	5.00708	9.69562	8.78254	7.63522	10.3531	11.0445	11.2786
Il5	4.2892	4.79558	4.62339	4.32026	4.25792	4.08942	4.17632	4.25892
Creb1	8.04408	7.75711	7.7349	7.91564	7.80582	7.72039	7.83032	7.83907
Map2k6	10.6329	10.5505	10.1346	9.91694	9.96077	9.87223	9.87022	10.0652
Cxcl2	3.0668	3.71758	3.27547	3.49714	2.73436	3.24142	3.67382	3.20003
Cebpb	8.53169	8.67694	10.4545	10.6008	10.4767	10.2403	10.6729	10.6758
Cxcr2	4.2892	4.13262	5.3396	4.96662	4.68855	4.67438	4.73271	5.25892
Il12a	4.80377	5.35501	6.00586	5.55159	5.73436	5.47408	5.41078	5.84388
Rapgef2	12.8506	12.8062	12.6891	12.6761	12.707	12.7039	12.8383	12.7806
Ifna1	3.48184	4.71758	4.401	4.44055	3.31932	5.31181	6.08886	5.10692
Irf5	7.1112	6.30254	8.49552	8.45848	8.33798	8.68768	8.37888	8.82938
Cfl1	16.6194	16.519	15.7708	15.4716	15.627	15.7626	15.6038	16.0415
Cysltr2	6.82169	6.19151	6.401	6.06348	5.98228	6.36244	6.21814	6.68115
Alox5	5.33982	5.63512	6.04486	5.84109	5.82182	5.50445	5.84374	5.36995
Il18rap	4.72977	4.93997	5.79332	5.70359	5.4348	5.34576	5.99575	5.88185
Mapk14	11.3744	11.1651	10.9746	10.9629	10.7849	10.8547	10.778	10.8993
Tnf	3.94127	3.86958	5.20836	5.57806	5.01976	6.16742	6.74707	5.9901
Areg	5.2892	4.79558	5.3396	5.94644	5.28894	4.77747	5.21814	5.25892
Cd163	6.67167	6.59205	7.57093	7.52462	7.44172	7.19562	6.70357	7.44161
Flt1	10.0706	9.78127	9.95815	9.76536	9.57671	9.74763	9.77185	10.1298
Ccr1	6.0054	5.90521	8.71992	8.5976	8.49591	8.51568	8.30802	8.76988
Mapk1	11.045	10.8673	10.7876	10.677	10.6958	10.6474	10.5996	10.6492
Masp1	9.43604	9.25156	8.62339	8.5178	8.52877	8.87369	8.99875	9.17731
Hspb1	8.32104	8.24114	11.2585	11.5789	11.3104	11.1037	10.5907	10.8061
Mmp3	4.18228	3.35501	6.3396	6.0821	5.75672	5.72685	5.41078	6.0745
Nos2	5.76724	5.59205	5.72293	5.18902	5.34907	5.27704	5.17632	5.61506
Ccl17	7.66175	7.61374	6.98596	6.86279	7.02898	7.17688	7.55646	7.12286
Ptgs2	5.43604	5.13262	6.72293	6.90522	6.09191	6.60599	6.90904	6.74435
C8a	3.80377	4.00708	2.62339	2.60405	3.05628	2.72685	3.08886	3.42242
Tgfb2	10.8655	10.5934	10.1458	9.86682	9.70446	9.91949	9.66629	10.4432
C2	7.021	7.03951	9.06634	8.42605	7.617	9.5452	9.43315	10.2804
Cd40	6.61112	6.67694	7.20836	7.02552	6.73436	7.48173	7.52348	7.46681
Ptgir	3.65177	4.13262	6.94532	6.93625	6.92418	7.08942	7.16567	6.67035
Ccl4	4.0668	4.35501	4.62339	4.11863	3.90428	5.41135	5.89621	5.70253
C3	4.0668	4.13262	8.45628	8.64219	8.7145	8.05904	9.22585	8.78248
Cd86	6.50421	6.81444	7.68023	7.70959	7.48255	7.92512	8.21814	8.14254
Ifi27l2a	7.98169	7.6974	13.536	13.2053	12.743	14.3746	14.7708	14.8769
Mapk3	13.771	13.6668	13.5333	13.6296	13.5284	13.5911	13.9007	13.3807
Il13	2.80377	2.86958	3.27547	3.70359	3.4348	3.37892	3.25878	2.78499
Trem2	8.1257	8.18428	8.42706	8.16739	8.31178	8.37482	8.46823	8.55758
Il6ra	7.62139	7.83306	8.55751	8.35894	8.23021	8.45087	8.79276	8.43524
Tlr3	5.90811	5.83306	8.45628	7.80232	6.42086	8.89104	9.73271	9.3882

## Sheet: DGE Brain DV_v_mock
Gene	Log2 fold change	std error (log2)	Lower confidence limit (log2)	Upper confidence limit (log2)	Linear fold change	Lower confidence limit (linear)	Upper confidence limit (linear)	P-value	BY.p.value
Myl2	6	0.0435	5.92	6.09	64	60.4	67.9	3.82e-10	4.54e-07
Il15	5.08	0.0971	4.88	5.27	33.7	29.5	38.5	4.86e-08	2.89e-05
Tgfb1	2.63	0.085	2.46	2.79	6.18	5.5	6.93	6.65e-07	0.000264
Ifi27l2a	5.41	0.236	4.95	5.88	42.6	30.9	58.8	2.96e-06	0.000783
Hspb2	4.48	0.2	4.09	4.87	22.3	17	29.3	3.29e-06	0.000783
Hspb1	3.15	0.156	2.84	3.46	8.88	7.18	11	5.53e-06	0.00104
Ccr2	3.48	0.176	3.13	3.82	11.1	8.78	14.2	6.12e-06	0.00104
Ccr1	2.88	0.154	2.58	3.18	7.35	5.96	9.06	8.09e-06	0.0012
Tyrobp	1.48	0.0843	1.32	1.65	2.8	2.5	3.14	1.08e-05	0.00143
Tgfb3	1.67	0.128	1.42	1.92	3.17	2.67	3.77	4.74e-05	0.0056
Cfb	4.92	0.385	4.17	5.68	30.3	18	51.1	5.18e-05	0.0056
Iigp1	5.19	0.423	4.36	6.02	36.4	20.5	64.7	6.37e-05	0.00595
Cebpb	1.94	0.159	1.63	2.25	3.83	3.09	4.75	6.5e-05	0.00595
Itgb2	2.51	0.21	2.1	2.93	5.71	4.3	7.6	7.09e-05	0.00602
C3	5.87	0.5	4.89	6.85	58.6	29.7	116	7.85e-05	0.00622
Shc1	1.19	0.104	0.99	1.4	2.29	1.99	2.64	8.84e-05	0.00657
Tlr7	1.56	0.138	1.29	1.83	2.94	2.44	3.55	9.43e-05	0.0066
Fos	1.78	0.162	1.47	2.1	3.44	2.76	4.29	0.000107	0.00705
H2-Ea-ps	2.78	0.26	2.27	3.29	6.87	4.83	9.78	0.000124	0.00773
Ccl21a	2.5	0.24	2.03	2.97	5.64	4.07	7.81	0.000141	0.00836
Irf7	6.19	0.608	5	7.39	73.2	32.1	167	0.000156	0.00844
Prkcb	-0.635	0.0623	-0.757	-0.513	0.644	0.592	0.701	0.000156	0.00844
Hif1a	-0.503	0.0505	-0.603	-0.404	0.705	0.659	0.756	0.000174	0.009
C1s	2.57	0.263	2.06	3.09	5.95	4.16	8.5	0.000189	0.00924
Mapk8	-1.03	0.106	-1.24	-0.826	0.488	0.423	0.564	0.000194	0.00924
Maff	1.32	0.139	1.05	1.59	2.5	2.07	3.02	0.00022	0.0101
Pla2g4a	1.51	0.161	1.2	1.83	2.85	2.29	3.55	0.000231	0.0102
Mx2	5.22	0.57	4.1	6.33	37.2	17.2	80.7	0.000261	0.0111
C1ra	2.35	0.259	1.84	2.86	5.1	3.59	7.25	0.000273	0.0111
Ifi44	5.01	0.56	3.92	6.11	32.3	15.1	69.1	0.000289	0.0111
Bcl2l1	-0.654	0.0731	-0.798	-0.511	0.635	0.575	0.702	0.00029	0.0111
Nod1	1.7	0.199	1.31	2.09	3.26	2.48	4.27	0.000359	0.0134
H2-Eb1	2.86	0.34	2.2	3.53	7.27	4.58	11.5	0.000388	0.0138
Irf5	1.77	0.212	1.35	2.19	3.41	2.56	4.55	0.000404	0.0138
Ptgir	4.9	0.591	3.74	6.06	29.8	13.4	66.5	0.000417	0.0138
Ifit3	5.22	0.631	3.99	6.46	37.3	15.8	87.9	0.000419	0.0138
Oas1a	4.97	0.608	3.78	6.16	31.4	13.7	71.7	0.000445	0.014
Ltb	1.38	0.169	1.05	1.71	2.6	2.07	3.27	0.000447	0.014
Birc2	0.752	0.0957	0.564	0.939	1.68	1.48	1.92	0.000537	0.0164
Tollip	-0.801	0.104	-1.01	-0.596	0.574	0.498	0.662	0.000603	0.0174
Oas2	4.26	0.559	3.17	5.36	19.2	8.99	41	0.000615	0.0174
Il1b	2.31	0.303	1.72	2.91	4.96	3.29	7.49	0.000615	0.0174
Oasl1	4.45	0.596	3.28	5.62	21.9	9.73	49.1	0.000679	0.0188
C3ar1	1.21	0.163	0.892	1.53	2.32	1.86	2.89	0.0007	0.0189
Masp1	-0.8	0.109	-1.01	-0.586	0.574	0.495	0.666	0.000746	0.0197
Ifit1	5.4	0.746	3.94	6.87	42.3	15.4	117	0.000783	0.0199
Alox15	4.91	0.679	3.58	6.24	30.1	12	75.8	0.000788	0.0199
Plcb1	-1.05	0.146	-1.33	-0.76	0.484	0.397	0.591	0.000829	0.0205
Rac1	-0.247	0.0347	-0.315	-0.179	0.843	0.804	0.884	0.000854	0.0207
Tcf4	-0.578	0.0819	-0.739	-0.418	0.67	0.599	0.749	0.000883	0.021
Cxcl10	5.41	0.774	3.89	6.93	42.5	14.9	122	0.00092	0.0215
Relb	1.47	0.212	1.06	1.89	2.77	2.08	3.7	0.000958	0.0216
Mmp3	3.69	0.533	2.64	4.73	12.9	6.25	26.6	0.000966	0.0216
Alox12	5.33	0.774	3.82	6.85	40.3	14.1	115	0.000984	0.0216
Map2k4	-1.02	0.149	-1.31	-0.73	0.493	0.403	0.603	0.000999	0.0216
Cd86	1.05	0.154	0.75	1.36	2.07	1.68	2.56	0.00103	0.0216
Mmp9	2.83	0.415	2.01	3.64	7.09	4.03	12.5	0.00104	0.0216
Tlr5	0.834	0.123	0.592	1.08	1.78	1.51	2.11	0.00107	0.0216
Gnb1	-0.996	0.147	-1.28	-0.707	0.502	0.411	0.613	0.00108	0.0216
Il18	-1.14	0.169	-1.47	-0.807	0.454	0.361	0.571	0.00109	0.0216
Ccl11	6.42	0.967	4.52	8.31	85.3	22.9	318	0.00117	0.0226
Tlr8	1.84	0.278	1.3	2.39	3.59	2.46	5.24	0.00118	0.0226
Grb2	-0.709	0.107	-0.92	-0.499	0.612	0.529	0.708	0.00119	0.0226
Arg1	2.64	0.406	1.84	3.44	6.24	3.59	10.8	0.00128	0.0239
Stat1	3.3	0.515	2.29	4.31	9.82	4.88	19.8	0.00139	0.0253
Tslp	1.2	0.188	0.83	1.57	2.29	1.78	2.96	0.0014	0.0253
Nfe2l2	0.924	0.148	0.635	1.21	1.9	1.55	2.32	0.00152	0.0271
Cxcl9	6.43	1.04	4.39	8.47	86.3	20.9	356	0.00163	0.0283
Map3k5	-1.31	0.212	-1.72	-0.889	0.405	0.303	0.54	0.00166	0.0283
Map2k6	-0.591	0.0963	-0.78	-0.402	0.664	0.583	0.757	0.00166	0.0283
Mapkapk2	0.766	0.126	0.519	1.01	1.7	1.43	2.02	0.00173	0.0288
Raf1	-0.926	0.153	-1.23	-0.627	0.526	0.428	0.648	0.00176	0.0288
Ptk2	0.382	0.063	0.258	0.505	1.3	1.2	1.42	0.00177	0.0288
Cfl1	-0.946	0.157	-1.25	-0.638	0.519	0.419	0.642	0.00182	0.0292
Cfd	7.28	1.21	4.9	9.65	155	29.9	805	0.00184	0.0293
Nod2	1.06	0.179	0.706	1.41	2.08	1.63	2.65	0.00198	0.031
Ccl5	3.84	0.652	2.56	5.12	14.3	5.91	34.8	0.00201	0.031
Rps6ka5	-0.761	0.13	-1.02	-0.506	0.59	0.494	0.704	0.00208	0.0317
Ptgs2	1.61	0.277	1.07	2.15	3.06	2.1	4.45	0.00211	0.0317
Ccl24	0.721	0.125	0.475	0.967	1.65	1.39	1.95	0.00224	0.0333
Fxyd2	-0.736	0.129	-0.989	-0.483	0.6	0.504	0.715	0.0023	0.0338
Gnaq	-1.14	0.202	-1.53	-0.741	0.455	0.346	0.599	0.00246	0.0354
Cysltr1	1.2	0.214	0.782	1.62	2.3	1.72	3.07	0.00247	0.0354
Tlr2	1.31	0.239	0.845	1.78	2.48	1.8	3.44	0.00273	0.0386
Ccl2	2.04	0.386	1.28	2.79	4.1	2.43	6.93	0.00325	0.0455
Cd163	0.97	0.189	0.6	1.34	1.96	1.52	2.53	0.00365	0.0505
Hras1	-0.306	0.0602	-0.424	-0.188	0.809	0.745	0.878	0.0038	0.0519
Myc	-1.18	0.232	-1.63	-0.724	0.441	0.322	0.605	0.00384	0.0519
Atf2	-0.321	0.064	-0.447	-0.196	0.8	0.734	0.873	0.00406	0.0542
Tradd	0.908	0.182	0.551	1.27	1.88	1.46	2.4	0.00417	0.0552
Irf1	1.26	0.254	0.764	1.76	2.4	1.7	3.39	0.00423	0.0553
Myd88	0.881	0.179	0.531	1.23	1.84	1.44	2.35	0.00436	0.0563
Il7	1.97	0.404	1.18	2.77	3.93	2.27	6.8	0.00454	0.0581
Tnf	2.57	0.536	1.52	3.62	5.93	2.86	12.3	0.00493	0.0624
Tgfbr1	0.516	0.109	0.302	0.73	1.43	1.23	1.66	0.00526	0.0656
Ager	1.25	0.266	0.732	1.78	2.39	1.66	3.43	0.0053	0.0656
Ccl17	-0.714	0.155	-1.02	-0.411	0.61	0.494	0.752	0.00575	0.0704
Cdc42	-0.601	0.131	-0.858	-0.343	0.66	0.552	0.788	0.00596	0.0718
Cxcr4	-0.745	0.163	-1.06	-0.426	0.597	0.478	0.744	0.00597	0.0718
Il1rap	-0.843	0.186	-1.21	-0.479	0.557	0.433	0.717	0.00616	0.0732
Ccl8	2.08	0.462	1.18	2.99	4.24	2.26	7.94	0.00636	0.0744
Traf2	-0.701	0.156	-1.01	-0.396	0.615	0.498	0.76	0.00638	0.0744
Rhoa	-0.225	0.0512	-0.326	-0.125	0.855	0.798	0.917	0.00699	0.0807
Mrc1	0.742	0.171	0.407	1.08	1.67	1.33	2.11	0.00743	0.085
Chi3l3	4.94	1.16	2.67	7.21	30.7	6.37	148	0.00795	0.0901
Ltb4r1	0.732	0.172	0.394	1.07	1.66	1.31	2.1	0.00807	0.0905
Max	-0.434	0.102	-0.634	-0.233	0.74	0.644	0.851	0.00818	0.091
Cxcr2	1.47	0.351	0.777	2.15	2.76	1.71	4.45	0.00872	0.0955
Ptger3	-0.604	0.145	-0.888	-0.32	0.658	0.54	0.801	0.00875	0.0955
Il1r1	0.741	0.178	0.391	1.09	1.67	1.31	2.13	0.00889	0.0961
Il6ra	0.687	0.167	0.36	1.01	1.61	1.28	2.02	0.00916	0.0973
Il18rap	1.17	0.284	0.613	1.72	2.25	1.53	3.3	0.00916	0.0973
Tlr3	2.14	0.522	1.11	3.16	4.4	2.16	8.93	0.00942	0.0991
Hsh2d	1.97	0.5	0.992	2.95	3.92	1.99	7.73	0.0109	0.114
Tlr4	1.08	0.278	0.538	1.63	2.12	1.45	3.09	0.0114	0.118
Mapk14	-0.363	0.0933	-0.546	-0.18	0.777	0.685	0.883	0.0115	0.118
C2	1.54	0.404	0.743	2.33	2.9	1.67	5.02	0.0127	0.129
Ccl3	-0.944	0.25	-1.43	-0.454	0.52	0.37	0.73	0.0129	0.13
Tgfb2	-0.824	0.219	-1.25	-0.395	0.565	0.42	0.76	0.0131	0.13
Map2k1	-0.58	0.156	-0.886	-0.273	0.669	0.541	0.827	0.0139	0.138
Mapk1	-0.236	0.0639	-0.362	-0.111	0.849	0.778	0.926	0.014	0.138
Stat2	1.22	0.336	0.567	1.88	2.34	1.48	3.69	0.0148	0.144
Ccl7	1.69	0.473	0.764	2.62	3.23	1.7	6.14	0.0159	0.154
Rock2	0.303	0.0874	0.132	0.475	1.23	1.1	1.39	0.0178	0.171
Pdgfa	-0.537	0.156	-0.842	-0.231	0.689	0.558	0.852	0.0184	0.175
Rapgef2	-0.138	0.042	-0.22	-0.0554	0.909	0.859	0.962	0.022	0.207
Masp2	-0.592	0.182	-0.948	-0.236	0.663	0.518	0.849	0.0224	0.21
Map3k1	0.386	0.122	0.147	0.624	1.31	1.11	1.54	0.025	0.232
Elk1	0.511	0.163	0.191	0.831	1.42	1.14	1.78	0.026	0.24
Gnas	-0.501	0.161	-0.818	-0.185	0.707	0.567	0.88	0.0267	0.245
Nfkb1	0.312	0.102	0.112	0.513	1.24	1.08	1.43	0.0283	0.257
Ptger4	0.566	0.187	0.199	0.932	1.48	1.15	1.91	0.0293	0.264
C4a	1.13	0.377	0.395	1.87	2.2	1.32	3.67	0.0299	0.267
Il12a	0.961	0.329	0.316	1.61	1.95	1.25	3.04	0.033	0.293
Hmgn1	-0.4	0.144	-0.683	-0.117	0.758	0.623	0.922	0.0392	0.345
Ifnb1	2.31	0.837	0.667	3.95	4.95	1.59	15.4	0.04	0.349
Cd40	0.393	0.148	0.103	0.683	1.31	1.07	1.61	0.045	0.391
Ripk2	0.239	0.0903	0.0624	0.416	1.18	1.04	1.33	0.0453	0.391
Keap1	-0.183	0.0694	-0.319	-0.047	0.881	0.802	0.968	0.0461	0.395
Lta	0.577	0.22	0.147	1.01	1.49	1.11	2.01	0.0467	0.396
Alox5	0.555	0.221	0.122	0.987	1.47	1.09	1.98	0.0537	0.453
Tlr9	0.866	0.35	0.181	1.55	1.82	1.13	2.93	0.0561	0.47
Ccl19	1.18	0.485	0.233	2.13	2.27	1.17	4.39	0.0587	0.488
Daxx	-0.426	0.177	-0.772	-0.0795	0.744	0.585	0.946	0.0609	0.503
Bcl6	-0.378	0.161	-0.694	-0.062	0.769	0.618	0.958	0.066	0.541
Ifit2	1.11	0.475	0.18	2.04	2.16	1.13	4.12	0.0666	0.542
Il1a	-0.67	0.292	-1.24	-0.0978	0.628	0.423	0.934	0.0702	0.568
Areg	0.712	0.313	0.0979	1.33	1.64	1.07	2.51	0.0722	0.58
Mef2c_Mm	-0.352	0.156	-0.657	-0.0473	0.783	0.634	0.968	0.073	0.582
Mef2a	0.375	0.166	0.0491	0.701	1.3	1.03	1.63	0.0738	0.585
Twist2	0.447	0.2	0.0543	0.839	1.36	1.04	1.79	0.0761	0.599
Kng1	1.04	0.468	0.12	1.95	2.05	1.09	3.87	0.0774	0.606
Limk1	-0.322	0.148	-0.612	-0.032	0.8	0.654	0.978	0.0815	0.631
Mef2d	-0.338	0.155	-0.642	-0.0332	0.791	0.641	0.977	0.0817	0.631
Tbxa2r	0.654	0.312	0.0423	1.27	1.57	1.03	2.4	0.0903	0.693
Cd55	0.297	0.148	0.00571	0.587	1.23	1	1.5	0.102	0.779
Cd4	0.552	0.282	-0.000905	1.1	1.47	0.999	2.15	0.108	0.816
Smad7	-0.285	0.151	-0.582	0.0114	0.821	0.668	1.01	0.118	0.89
Il22	-0.467	0.252	-0.962	0.0281	0.724	0.513	1.02	0.124	0.926
Cxcl5	0.722	0.4	-0.0618	1.51	1.65	0.958	2.84	0.131	0.973
Gpr44	0.732	0.416	-0.0825	1.55	1.66	0.944	2.92	0.138	1
Cysltr2	-0.404	0.232	-0.859	0.0503	0.756	0.551	1.04	0.142	1
Ppp1r12b	0.245	0.146	-0.0408	0.53	1.18	0.972	1.44	0.154	1
Hdac4	-0.165	0.0995	-0.36	0.0302	0.892	0.779	1.02	0.158	1
Trem2	0.157	0.0958	-0.0305	0.345	1.12	0.979	1.27	0.162	1
Ptgfr	0.448	0.276	-0.0931	0.989	1.36	0.938	1.98	0.166	1
Stat3	-0.26	0.167	-0.587	0.0669	0.835	0.666	1.05	0.18	1
Tlr1	-0.258	0.168	-0.588	0.072	0.836	0.665	1.05	0.186	1
Ddit3	-0.14	0.0916	-0.32	0.0395	0.907	0.801	1.03	0.187	1
Mafk	0.279	0.186	-0.0858	0.645	1.21	0.942	1.56	0.194	1
Retnla	0.412	0.28	-0.137	0.962	1.33	0.909	1.95	0.202	1
Ltb4r2	0.333	0.227	-0.113	0.778	1.26	0.925	1.72	0.203	1
Nlrp3	-0.295	0.212	-0.71	0.12	0.815	0.611	1.09	0.223	1
Nr3c1	0.184	0.138	-0.0862	0.454	1.14	0.942	1.37	0.24	1
Ptgs1	0.212	0.16	-0.101	0.525	1.16	0.932	1.44	0.242	1
Ptger2	-0.257	0.196	-0.641	0.127	0.837	0.641	1.09	0.247	1
Tlr6	0.222	0.172	-0.115	0.558	1.17	0.924	1.47	0.253	1
Mx1	0.298	0.244	-0.181	0.778	1.23	0.882	1.71	0.277	1
Rela	-0.0843	0.0709	-0.223	0.0547	0.943	0.857	1.04	0.288	1
Ripk1	0.105	0.0914	-0.0742	0.284	1.08	0.95	1.22	0.303	1
Nos2	-0.292	0.261	-0.804	0.22	0.817	0.573	1.16	0.315	1
Ly96	-0.215	0.198	-0.603	0.172	0.861	0.659	1.13	0.326	1
Flt1	-0.158	0.148	-0.449	0.132	0.896	0.733	1.1	0.335	1
Irf3	-0.304	0.293	-0.878	0.27	0.81	0.544	1.21	0.347	1
Mapk3	-0.155	0.158	-0.464	0.154	0.898	0.725	1.11	0.37	1
Jun	-0.14	0.158	-0.449	0.169	0.908	0.733	1.12	0.416	1
Map3k7	-0.0516	0.0621	-0.173	0.0702	0.965	0.887	1.05	0.444	1
Creb1	-0.0785	0.109	-0.291	0.134	0.947	0.817	1.1	0.502	1
Csf1	-0.17	0.272	-0.702	0.362	0.889	0.615	1.29	0.559	1
Tnfaip3	-0.0948	0.163	-0.414	0.224	0.936	0.751	1.17	0.586	1
Map3k9	-0.0913	0.169	-0.422	0.239	0.939	0.747	1.18	0.611	1
Hmgb2	0.0741	0.142	-0.204	0.352	1.05	0.868	1.28	0.624	1
C1qb	-0.104	0.278	-0.649	0.441	0.93	0.638	1.36	0.723	1
Mafg	0.062	0.182	-0.294	0.418	1.04	0.815	1.34	0.747	1
Nfatc3	0.0449	0.14	-0.23	0.319	1.03	0.853	1.25	0.762	1
Hmgb1	0.0387	0.148	-0.252	0.329	1.03	0.84	1.26	0.804	1
Mknk1	0.0153	0.0587	-0.0998	0.13	1.01	0.933	1.09	0.805	1
C1qa	0.0559	0.218	-0.37	0.482	1.04	0.774	1.4	0.807	1
Il10rb	0.0331	0.189	-0.338	0.404	1.02	0.791	1.32	0.868	1
Ccl22	-0.031	0.37	-0.757	0.695	0.979	0.592	1.62	0.937	1
Prkca	-0.00742	0.136	-0.275	0.26	0.995	0.826	1.2	0.959	1
Ptger1	-0.00321	0.38	-0.748	0.741	0.998	0.596	1.67	0.994	1

## Sheet: DGE Brain Zika_v_mock
Gene	Log2 fold change	std error (log2)	Lower confidence limit (log2)	Upper confidence limit (log2)	Linear fold change	Lower confidence limit (linear)	Upper confidence limit (linear)	P-value	BY.p.value
Myl2	5.59	0.0435	5.5	5.67	48.1	45.3	51	5.45e-10	6.48e-07
Il15	5.67	0.0971	5.48	5.86	50.9	44.6	58.1	2.79e-08	1.66e-05
Ifi27l2a	6.91	0.236	6.44	7.37	120	87.1	166	8.8e-07	0.000349
Tgfb1	2.31	0.085	2.15	2.48	4.97	4.43	5.58	1.25e-06	0.000371
Hspb2	4.38	0.2	3.99	4.78	20.9	15.9	27.4	3.67e-06	0.000872
Ccr2	3.57	0.176	3.22	3.91	11.9	9.34	15.1	5.39e-06	0.00107
Tyrobp	1.59	0.0843	1.42	1.75	3	2.68	3.36	7.83e-06	0.00133
Ccr1	2.81	0.154	2.51	3.11	7	5.68	8.63	9.13e-06	0.00136
Iigp1	7.31	0.423	6.48	8.13	158	89.2	281	1.18e-05	0.00154
Cfb	6.42	0.383	5.67	7.17	85.6	50.9	144	1.37e-05	0.00154
Hspb1	2.61	0.157	2.3	2.92	6.1	4.93	7.55	1.42e-05	0.00154
Tlr7	2.08	0.138	1.81	2.35	4.22	3.5	5.09	2.31e-05	0.00228
H2-Ea-ps	3.54	0.259	3.04	4.05	11.7	8.21	16.6	3.72e-05	0.00339
Itgb2	2.82	0.209	2.41	3.23	7.07	5.32	9.39	3.99e-05	0.00339
Irf7	7.98	0.607	6.79	9.17	253	111	577	4.56e-05	0.00362
Cebpb	1.96	0.159	1.65	2.27	3.88	3.13	4.81	6.18e-05	0.00421
Ifi44	6.89	0.56	5.79	7.99	119	55.5	254	6.25e-05	0.00421
C3	6.04	0.5	5.06	7.02	65.7	33.3	130	6.84e-05	0.00421
H2-Eb1	4.03	0.335	3.37	4.69	16.3	10.4	25.8	7.02e-05	0.00421
C3ar1	1.93	0.162	1.62	2.25	3.82	3.06	4.76	7.31e-05	0.00421
Mx2	6.66	0.57	5.54	7.77	101	46.5	219	8.08e-05	0.00421
Oas1a	7.05	0.608	5.86	8.24	133	58.1	303	8.35e-05	0.00421
Tgfb3	1.46	0.128	1.2	1.71	2.74	2.3	3.26	9.14e-05	0.00421
Ifit3	7.13	0.63	5.89	8.36	140	59.4	330	9.46e-05	0.00421
Oas2	6.29	0.558	5.2	7.39	78.4	36.7	167	9.56e-05	0.00421
Ltb	1.89	0.169	1.56	2.22	3.71	2.95	4.67	9.89e-05	0.00421
Nod1	2.22	0.198	1.83	2.61	4.66	3.56	6.1	9.95e-05	0.00421
Prkcb	-0.694	0.0623	-0.816	-0.572	0.618	0.568	0.673	0.000102	0.00421
Rac1	-0.386	0.0347	-0.454	-0.318	0.765	0.73	0.802	0.000103	0.00421
Pla2g4a	1.71	0.161	1.4	2.03	3.28	2.64	4.08	0.000126	0.00489
C1ra	2.74	0.257	2.23	3.24	6.67	4.7	9.46	0.000127	0.00489
Shc1	1.09	0.104	0.889	1.3	2.13	1.85	2.46	0.000135	0.0049
Cxcl10	8.11	0.773	6.59	9.62	275	96.4	787	0.000136	0.0049
Oasl1	6.14	0.595	4.98	7.31	70.7	31.5	159	0.000147	0.00507
Irf1	2.59	0.253	2.1	3.09	6.03	4.28	8.51	0.000153	0.00507
Ifit1	7.58	0.746	6.12	9.04	191	69.5	527	0.000158	0.00507
Ccl21a	2.43	0.24	1.96	2.9	5.38	3.89	7.46	0.000161	0.00507
Cysltr1	2.15	0.214	1.73	2.57	4.44	3.32	5.93	0.000166	0.00507
Cd86	1.55	0.154	1.25	1.85	2.93	2.38	3.61	0.000166	0.00507
Ccl5	6.43	0.648	5.16	7.7	86	35.7	208	0.000178	0.00528
Hif1a	-0.493	0.0505	-0.592	-0.393	0.711	0.664	0.761	0.000193	0.00561
Il1b	2.88	0.3	2.29	3.47	7.37	4.9	11.1	0.000208	0.00589
Ccl2	3.66	0.384	2.91	4.42	12.7	7.52	21.4	0.000214	0.00592
Irf5	1.99	0.211	1.58	2.41	3.98	2.99	5.31	0.000226	0.00608
Maff	1.31	0.139	1.04	1.58	2.48	2.05	2.99	0.00023	0.00608
Stat1	4.76	0.515	3.75	5.77	27	13.4	54.5	0.00025	0.00648
Cxcl9	9.16	1.04	7.12	11.2	573	140	2350	0.000312	0.00779
Fos	1.42	0.162	1.11	1.74	2.68	2.15	3.34	0.000314	0.00779
C1s	2.28	0.263	1.77	2.8	4.86	3.4	6.95	0.000336	0.00799
Mapk8	-0.922	0.106	-1.13	-0.714	0.528	0.457	0.61	0.000336	0.00799
Tlr2	1.97	0.233	1.51	2.43	3.92	2.86	5.39	0.000382	0.0089
Ptgir	4.96	0.591	3.8	6.11	31.1	13.9	69.3	0.000394	0.009
Nod2	1.5	0.179	1.14	1.85	2.82	2.21	3.59	0.000401	0.009
Tlr8	2.17	0.276	1.63	2.71	4.5	3.09	6.54	0.00053	0.0117
Tollip	-0.778	0.104	-0.982	-0.573	0.583	0.506	0.672	0.000691	0.0149
Tnf	3.86	0.523	2.84	4.89	14.5	7.14	29.6	0.000719	0.0153
Relb	1.54	0.212	1.13	1.96	2.91	2.18	3.89	0.000771	0.0154
Tlr3	3.78	0.52	2.76	4.79	13.7	6.76	27.7	0.000773	0.0154
Il7	2.85	0.393	2.08	3.62	7.22	4.24	12.3	0.000774	0.0154
Tcf4	-0.595	0.0819	-0.755	-0.434	0.662	0.592	0.74	0.000777	0.0154
Birc2	0.686	0.0957	0.498	0.873	1.61	1.41	1.83	0.000823	0.016
C2	2.88	0.403	2.09	3.67	7.36	4.25	12.7	0.000835	0.016
Grb2	-0.753	0.107	-0.964	-0.543	0.593	0.513	0.686	0.000906	0.0169
Stat2	2.35	0.336	1.69	3	5.09	3.22	8.03	0.000922	0.0169
C4a	2.63	0.377	1.9	3.37	6.21	3.72	10.4	0.000922	0.0169
Tlr9	2.32	0.334	1.66	2.97	4.98	3.16	7.83	0.000957	0.0172
Bcl2l1	-0.502	0.0731	-0.645	-0.358	0.706	0.639	0.78	0.001	0.0175
Plcb1	-1	0.146	-1.29	-0.714	0.5	0.41	0.61	0.00102	0.0175
Map2k6	-0.658	0.0963	-0.846	-0.469	0.634	0.556	0.722	0.00102	0.0175
Mmp9	2.83	0.415	2.02	3.65	7.13	4.06	12.5	0.00103	0.0175
Ccl7	3.16	0.466	2.25	4.08	8.96	4.76	16.9	0.00106	0.0177
Map2k4	-1	0.149	-1.29	-0.709	0.5	0.409	0.612	0.0011	0.0182
Alox15	4.45	0.679	3.12	5.78	21.8	8.68	55	0.00124	0.0202
Ptgs2	1.79	0.275	1.25	2.33	3.46	2.38	5.03	0.00128	0.0206
Tradd	1.18	0.182	0.821	1.54	2.26	1.77	2.9	0.00132	0.0208
Rhoa	-0.329	0.0512	-0.43	-0.229	0.796	0.742	0.853	0.00134	0.0208
Alox12	4.98	0.774	3.46	6.5	31.6	11	90.3	0.00135	0.0208
Cd40	0.94	0.148	0.65	1.23	1.92	1.57	2.35	0.00143	0.0218
Ccl8	2.86	0.452	1.97	3.74	7.24	3.92	13.4	0.00146	0.022
Mmp3	3.36	0.536	2.31	4.41	10.3	4.97	21.3	0.0015	0.0223
Ccl11	6.06	0.967	4.17	7.96	66.8	17.9	249	0.00152	0.0223
Ptk2	0.389	0.063	0.265	0.512	1.31	1.2	1.43	0.00164	0.0237
Cfd	7.37	1.21	4.99	9.75	165	31.8	858	0.00174	0.025
Tslp	1.13	0.188	0.766	1.5	2.2	1.7	2.83	0.00179	0.0254
Ifit2	2.83	0.475	1.9	3.76	7.1	3.72	13.5	0.00191	0.0268
Raf1	-0.901	0.153	-1.2	-0.602	0.536	0.435	0.659	0.00199	0.0275
Mx1	1.42	0.244	0.941	1.9	2.67	1.92	3.72	0.00211	0.0288
Ltb4r1	1	0.172	0.662	1.34	2	1.58	2.53	0.00213	0.0288
Hsh2d	2.84	0.49	1.87	3.8	7.14	3.67	13.9	0.00218	0.0291
Arg1	2.33	0.407	1.54	3.13	5.04	2.9	8.76	0.00225	0.0298
Myd88	1.02	0.179	0.672	1.37	2.03	1.59	2.59	0.00228	0.0298
Ptger3	-0.816	0.145	-1.1	-0.532	0.568	0.467	0.692	0.00245	0.0316
Map3k5	-1.19	0.212	-1.61	-0.775	0.438	0.328	0.584	0.00249	0.0318
Gnb1	-0.794	0.147	-1.08	-0.505	0.577	0.472	0.705	0.00296	0.0375
Ager	1.4	0.266	0.881	1.92	2.64	1.84	3.79	0.00325	0.0407
Il6ra	0.874	0.167	0.548	1.2	1.83	1.46	2.3	0.00333	0.041
Nfe2l2	0.775	0.148	0.485	1.06	1.71	1.4	2.09	0.00334	0.041
Rps6ka5	-0.668	0.13	-0.923	-0.413	0.629	0.527	0.751	0.00368	0.0446
Mapk1	-0.324	0.0639	-0.449	-0.199	0.799	0.733	0.871	0.00388	0.0466
Gnaq	-0.99	0.202	-1.39	-0.594	0.504	0.383	0.663	0.00449	0.0534
Cfl1	-0.767	0.157	-1.07	-0.459	0.588	0.475	0.728	0.00455	0.0536
Tlr5	0.593	0.123	0.351	0.835	1.51	1.28	1.78	0.00484	0.0564
Il18rap	1.33	0.284	0.772	1.88	2.51	1.71	3.69	0.00542	0.0626
Ifnb1	3.76	0.822	2.15	5.37	13.5	4.43	41.3	0.00599	0.0683
Mapk14	-0.426	0.0933	-0.609	-0.243	0.744	0.656	0.845	0.00603	0.0683
Ccl19	2.11	0.476	1.18	3.04	4.31	2.26	8.23	0.00681	0.0764
Cdc42	-0.579	0.131	-0.836	-0.321	0.67	0.56	0.8	0.00696	0.0773
Il18	-0.725	0.169	-1.06	-0.394	0.605	0.481	0.761	0.00775	0.0853
Tlr4	1.14	0.278	0.591	1.68	2.2	1.51	3.2	0.00944	0.103
Mapkapk2	0.513	0.126	0.266	0.76	1.43	1.2	1.69	0.00956	0.103
Cd4	1.14	0.28	0.588	1.69	2.2	1.5	3.22	0.00974	0.104
Myc	-0.941	0.232	-1.4	-0.486	0.521	0.38	0.714	0.00977	0.104
Mef2c_Mm	-0.629	0.156	-0.934	-0.324	0.647	0.523	0.799	0.00992	0.104
Cxcr2	1.4	0.351	0.715	2.09	2.65	1.64	4.26	0.0104	0.108
Tgfbr1	0.426	0.109	0.211	0.64	1.34	1.16	1.56	0.0115	0.119
Chi3l3	4.5	1.16	2.23	6.78	22.7	4.68	110	0.0116	0.119
Bcl6	-0.625	0.163	-0.944	-0.306	0.648	0.52	0.809	0.0121	0.123
Atf2	-0.232	0.064	-0.357	-0.106	0.852	0.781	0.929	0.0153	0.154
Pdgfa	-0.545	0.156	-0.85	-0.239	0.686	0.555	0.847	0.0174	0.174
Trem2	0.333	0.0958	0.145	0.52	1.26	1.11	1.43	0.0178	0.176
Nfkb1	0.353	0.102	0.152	0.553	1.28	1.11	1.47	0.0182	0.179
Tbxa2r	1.03	0.305	0.43	1.63	2.04	1.35	3.09	0.02	0.194
Map3k1	0.404	0.122	0.165	0.643	1.32	1.12	1.56	0.0211	0.204
Cxcr4	-0.539	0.163	-0.858	-0.219	0.688	0.552	0.859	0.0213	0.205
Traf2	-0.51	0.155	-0.814	-0.207	0.702	0.569	0.866	0.0216	0.205
Masp2	-0.597	0.182	-0.953	-0.241	0.661	0.516	0.846	0.0217	0.205
Gnas	-0.524	0.161	-0.841	-0.208	0.695	0.558	0.866	0.0228	0.213
C1qa	0.691	0.217	0.265	1.12	1.61	1.2	2.17	0.0245	0.227
Tgfb2	-0.691	0.218	-1.12	-0.263	0.619	0.46	0.834	0.025	0.231
Fxyd2	-0.406	0.129	-0.658	-0.153	0.755	0.634	0.899	0.0255	0.233
Cd163	0.595	0.192	0.219	0.971	1.51	1.16	1.96	0.0269	0.244
Ptger4	0.569	0.187	0.202	0.936	1.48	1.15	1.91	0.0287	0.259
Masp1	-0.326	0.109	-0.54	-0.112	0.798	0.688	0.925	0.0306	0.274
Mef2d	-0.461	0.155	-0.766	-0.157	0.726	0.588	0.897	0.0313	0.278
Il1r1	0.519	0.178	0.17	0.869	1.43	1.12	1.83	0.0334	0.294
Il1rap	-0.527	0.185	-0.889	-0.164	0.694	0.54	0.892	0.0359	0.314
Jun	-0.449	0.158	-0.759	-0.139	0.733	0.591	0.908	0.0365	0.316
Mrc1	0.477	0.171	0.142	0.812	1.39	1.1	1.76	0.0384	0.331
Tlr6	0.471	0.172	0.134	0.807	1.39	1.1	1.75	0.0407	0.348
Max	-0.277	0.102	-0.478	-0.0766	0.825	0.718	0.948	0.0423	0.36
Ripk2	0.239	0.0903	0.0616	0.416	1.18	1.04	1.33	0.0458	0.387
Ripk1	0.237	0.0914	0.0581	0.417	1.18	1.04	1.33	0.0485	0.406
Hmgn1	-0.367	0.144	-0.65	-0.0843	0.775	0.637	0.943	0.0516	0.429
Il12a	0.783	0.329	0.139	1.43	1.72	1.1	2.69	0.0631	0.521
Kng1	1.07	0.467	0.157	1.99	2.1	1.12	3.96	0.0701	0.575
Ccl17	-0.351	0.155	-0.654	-0.048	0.784	0.636	0.967	0.0724	0.59
C1qb	0.608	0.278	0.0635	1.15	1.52	1.05	2.22	0.0802	0.649
Elk1	0.352	0.163	0.0324	0.672	1.28	1.02	1.59	0.0833	0.67
Daxx	0.363	0.174	0.0212	0.704	1.29	1.01	1.63	0.0919	0.734
Smad7	-0.31	0.151	-0.607	-0.0138	0.806	0.657	0.99	0.0955	0.757
Hdac4	-0.201	0.0995	-0.396	-0.00623	0.87	0.76	0.996	0.099	0.78
Map3k7	-0.124	0.0621	-0.246	-0.0026	0.917	0.843	0.998	0.102	0.796
Il1a	0.511	0.267	-0.0116	1.03	1.43	0.992	2.05	0.113	0.882
Map2k1	-0.298	0.156	-0.605	0.00834	0.813	0.658	1.01	0.115	0.887
Ltb4r2	0.423	0.227	-0.0224	0.869	1.34	0.985	1.83	0.122	0.934
Retnla	0.479	0.28	-0.0697	1.03	1.39	0.953	2.04	0.148	1
Nlrp3	0.346	0.212	-0.069	0.761	1.27	0.953	1.7	0.163	1
Ccl3	0.354	0.23	-0.0975	0.805	1.28	0.935	1.75	0.185	1
Csf1	0.415	0.271	-0.117	0.946	1.33	0.922	1.93	0.187	1
Lta	0.311	0.22	-0.119	0.742	1.24	0.921	1.67	0.216	1
Prkca	-0.191	0.136	-0.458	0.0766	0.876	0.728	1.05	0.221	1
Rapgef2	-0.0537	0.042	-0.136	0.0285	0.963	0.91	1.02	0.257	1
Mafk	0.238	0.186	-0.128	0.603	1.18	0.915	1.52	0.258	1
Limk1	-0.187	0.148	-0.477	0.103	0.878	0.718	1.07	0.261	1
Ddit3	0.114	0.0916	-0.0659	0.293	1.08	0.955	1.23	0.27	1
Tlr1	0.206	0.168	-0.124	0.536	1.15	0.918	1.45	0.275	1
Nos2	-0.31	0.261	-0.821	0.202	0.807	0.566	1.15	0.289	1
Mef2a	0.193	0.167	-0.133	0.519	1.14	0.912	1.43	0.299	1
Ly96	-0.218	0.198	-0.605	0.169	0.86	0.657	1.12	0.32	1
Il22	0.267	0.243	-0.209	0.743	1.2	0.865	1.67	0.322	1
Alox5	0.203	0.221	-0.229	0.636	1.15	0.853	1.55	0.399	1
Creb1	-0.0921	0.109	-0.305	0.121	0.938	0.809	1.09	0.435	1
Mknk1	-0.0494	0.0587	-0.165	0.0657	0.966	0.892	1.05	0.438	1
Nr3c1	0.114	0.138	-0.156	0.384	1.08	0.898	1.31	0.444	1
Hmgb2	-0.116	0.142	-0.395	0.162	0.923	0.761	1.12	0.45	1
Mafg	0.139	0.182	-0.217	0.495	1.1	0.86	1.41	0.479	1
Ccl22	0.27	0.363	-0.441	0.981	1.21	0.737	1.97	0.49	1
Hras1	-0.0446	0.0602	-0.163	0.0734	0.97	0.893	1.05	0.492	1
Keap1	-0.0468	0.0694	-0.183	0.0892	0.968	0.881	1.06	0.53	1
Map3k9	-0.109	0.169	-0.44	0.221	0.927	0.737	1.17	0.545	1
Rela	-0.0452	0.0709	-0.184	0.0938	0.969	0.88	1.07	0.552	1
Areg	0.195	0.326	-0.443	0.833	1.14	0.736	1.78	0.575	1
Mapk3	-0.0945	0.158	-0.403	0.214	0.937	0.756	1.16	0.575	1
Ptgfr	0.165	0.277	-0.378	0.708	1.12	0.77	1.63	0.577	1
Nfatc3	-0.078	0.14	-0.353	0.197	0.947	0.783	1.15	0.602	1
Ptger1	-0.206	0.38	-0.951	0.538	0.867	0.517	1.45	0.61	1
Ptger2	-0.106	0.196	-0.49	0.279	0.929	0.712	1.21	0.613	1
Irf3	-0.154	0.293	-0.728	0.42	0.899	0.604	1.34	0.622	1
Ccl24	0.0504	0.125	-0.195	0.296	1.04	0.873	1.23	0.704	1
Il10rb	0.0752	0.189	-0.296	0.446	1.05	0.815	1.36	0.708	1
Ppp1r12b	0.0568	0.146	-0.229	0.342	1.04	0.853	1.27	0.713	1
Rock2	0.0304	0.0874	-0.141	0.202	1.02	0.907	1.15	0.742	1
Cysltr2	-0.0748	0.227	-0.52	0.37	0.949	0.697	1.29	0.755	1
Cxcl5	0.127	0.4	-0.657	0.91	1.09	0.634	1.88	0.764	1
Stat3	0.0497	0.167	-0.277	0.377	1.04	0.825	1.3	0.778	1
Flt1	-0.0365	0.148	-0.327	0.254	0.975	0.797	1.19	0.815	1
Ptgs1	0.0386	0.16	-0.276	0.353	1.03	0.826	1.28	0.819	1
Cd55	0.0269	0.149	-0.266	0.32	1.02	0.832	1.25	0.864	1
Tnfaip3	0.0288	0.162	-0.289	0.346	1.02	0.819	1.27	0.866	1
Gpr44	0.0464	0.416	-0.768	0.861	1.03	0.587	1.82	0.915	1
Hmgb1	0.0149	0.148	-0.276	0.306	1.01	0.826	1.24	0.924	1
Twist2	0.00971	0.2	-0.383	0.402	1.01	0.767	1.32	0.963	1

## Sheet: DEG DV_v_Zika
Genes	Log2 fold change	std error (log2)	Lower confidence limit (log2)	Upper confidence limit (log2)	Linear fold change	Lower confidence limit (linear)	Upper confidence limit (linear)	P-value	BY.p.value
Myl2	-0.413	0.0285	-0.468	-0.357	0.751	0.723	0.781	0.000132	0.0925
Cxcl9	2.74	0.196	2.35	3.12	6.67	5.11	8.71	0.000154	0.0925
Cfb	1.5	0.163	1.18	1.82	2.82	2.26	3.52	0.000771	0.309
Ccl5	2.59	0.384	1.83	3.34	6.01	3.56	10.1	0.00254	0.539
Ifi27l2a	1.49	0.222	1.06	1.93	2.82	2.08	3.81	0.00255	0.539
Il15	0.595	0.0971	0.405	0.786	1.51	1.32	1.72	0.00359	0.539
Cysltr1	0.949	0.158	0.64	1.26	1.93	1.56	2.39	0.00383	0.539
Ccl24	-0.67	0.114	-0.893	-0.448	0.628	0.539	0.733	0.00412	0.539
Ccl4	2.25	0.407	1.45	3.04	4.75	2.73	8.25	0.00524	0.539
Tlr9	1.45	0.266	0.932	1.98	2.74	1.91	3.93	0.00547	0.539
Hras1	0.262	0.0492	0.165	0.358	1.2	1.12	1.28	0.00601	0.539
H2-Eb1	1.16	0.22	0.732	1.59	2.24	1.66	3.02	0.00611	0.539
Irf1	1.33	0.252	0.836	1.83	2.51	1.78	3.54	0.00621	0.539
Iigp1	2.12	0.407	1.32	2.92	4.35	2.5	7.55	0.00646	0.539
Ccl3	1.3	0.26	0.79	1.81	2.46	1.73	3.51	0.0075	0.539
Masp1	0.474	0.0952	0.287	0.66	1.39	1.22	1.58	0.00761	0.539
Daxx	0.788	0.158	0.478	1.1	1.73	1.39	2.14	0.00762	0.539
Mx1	1.12	0.234	0.662	1.58	2.17	1.58	2.99	0.00875	0.585
Tgfb1	-0.312	0.0681	-0.446	-0.179	0.805	0.734	0.883	0.0101	0.627
C3ar1	0.722	0.159	0.409	1.03	1.65	1.33	2.05	0.0106	0.627
Tnf	1.28	0.286	0.723	1.85	2.44	1.65	3.59	0.011	0.627
Cd86	0.498	0.115	0.273	0.724	1.41	1.21	1.65	0.0124	0.661
Ccl2	1.63	0.378	0.886	2.37	3.09	1.85	5.17	0.0126	0.661
Tlr7	0.521	0.128	0.27	0.772	1.44	1.21	1.71	0.0152	0.714
Rac1	-0.139	0.0345	-0.207	-0.0717	0.908	0.866	0.952	0.0156	0.714
Cxcl10	2.69	0.67	1.38	4.01	6.47	2.61	16.1	0.0158	0.714
Oas2	2.03	0.52	1.01	3.05	4.08	2.02	8.27	0.0174	0.714
Ccl7	1.47	0.379	0.731	2.22	2.78	1.66	4.65	0.0177	0.714
C4a	1.5	0.386	0.744	2.26	2.83	1.67	4.78	0.0177	0.714
Oas1a	2.08	0.547	1.01	3.15	4.23	2.01	8.88	0.0191	0.714
Ifna1	2.21	0.583	1.07	3.35	4.62	2.09	10.2	0.0193	0.714
Il7	0.862	0.23	0.412	1.31	1.82	1.33	2.49	0.02	0.714
Cd40	0.546	0.146	0.26	0.833	1.46	1.2	1.78	0.0201	0.714
Il1a	1.17	0.313	0.555	1.78	2.25	1.47	3.44	0.0202	0.714
Hspb1	-0.542	0.147	-0.83	-0.254	0.687	0.562	0.839	0.0211	0.725
Tlr2	0.663	0.184	0.302	1.02	1.58	1.23	2.03	0.0228	0.761
Lta	-0.266	0.0748	-0.413	-0.119	0.832	0.751	0.921	0.0236	0.761
Ifit2	1.72	0.488	0.759	2.67	3.29	1.69	6.38	0.0246	0.761
Ifi44	1.88	0.538	0.823	2.93	3.67	1.77	7.63	0.0251	0.761
Irf7	1.79	0.513	0.781	2.79	3.45	1.72	6.93	0.0253	0.761
Ccl8	0.768	0.222	0.332	1.2	1.7	1.26	2.3	0.026	0.762
H2-Ea-ps	0.762	0.224	0.323	1.2	1.7	1.25	2.3	0.0273	0.77
Ltb	0.512	0.153	0.213	0.811	1.43	1.16	1.75	0.0284	0.77
Stat2	1.12	0.334	0.467	1.78	2.18	1.38	3.43	0.0284	0.77
Il22	0.747	0.224	0.309	1.19	1.68	1.24	2.27	0.0288	0.77
C2	1.34	0.406	0.547	2.14	2.54	1.46	4.4	0.0297	0.778
Tlr3	1.64	0.512	0.636	2.64	3.12	1.55	6.24	0.0328	0.819
Ifit1	2.18	0.683	0.837	3.52	4.52	1.79	11.4	0.0334	0.819
Rock2	-0.273	0.086	-0.442	-0.105	0.828	0.736	0.93	0.0336	0.819
Nlrp3	0.641	0.204	0.241	1.04	1.56	1.18	2.06	0.0347	0.819
Tlr5	-0.241	0.0769	-0.391	-0.0899	0.846	0.762	0.94	0.0352	0.819
Oasl1	1.69	0.542	0.631	2.75	3.23	1.55	6.75	0.0354	0.819
Il18	0.408	0.135	0.143	0.673	1.33	1.1	1.59	0.0391	0.887
Ifit3	1.91	0.636	0.661	3.15	3.75	1.58	8.89	0.04	0.89
Nod2	0.453	0.157	0.146	0.761	1.37	1.11	1.69	0.0445	0.974
C1qa	0.635	0.224	0.197	1.07	1.55	1.15	2.1	0.0469	1
Tlr1	0.464	0.167	0.137	0.792	1.38	1.1	1.73	0.05	1
Ddit3	0.254	0.0916	0.0744	0.433	1.19	1.05	1.35	0.0502	1
Stat1	1.46	0.528	0.426	2.5	2.75	1.34	5.64	0.0505	1
Nod1	0.517	0.188	0.149	0.886	1.43	1.11	1.85	0.0512	1
Ccl11	-0.353	0.131	-0.609	-0.0971	0.783	0.655	0.935	0.0539	1
Fos	-0.349	0.13	-0.604	-0.0944	0.785	0.658	0.937	0.0549	1
Bcl2l1	0.153	0.0579	0.0391	0.266	1.11	1.03	1.2	0.0579	1
Fxyd2	0.331	0.126	0.0835	0.578	1.26	1.06	1.49	0.0586	1
Mx2	1.44	0.56	0.34	2.54	2.71	1.27	5.8	0.0621	1
C1qb	0.712	0.286	0.152	1.27	1.64	1.11	2.42	0.0675	1
Hsh2d	0.872	0.357	0.173	1.57	1.83	1.13	2.97	0.0708	1
Il1b	0.568	0.233	0.111	1.03	1.48	1.08	2.04	0.0715	1
Cd4	0.584	0.241	0.111	1.06	1.5	1.08	2.08	0.0726	1
Ccl17	0.363	0.154	0.061	0.665	1.29	1.04	1.59	0.078	1
Mapk1	-0.0873	0.0379	-0.162	-0.013	0.941	0.894	0.991	0.0827	1
Keap1	0.136	0.0601	0.0184	0.254	1.1	1.01	1.19	0.0862	1
Twist2	-0.437	0.195	-0.82	-0.0545	0.739	0.567	0.963	0.0887	1
Stat3	0.299	0.135	0.0356	0.563	1.23	1.02	1.48	0.0902	1
Ccl19	0.933	0.42	0.11	1.76	1.91	1.08	3.38	0.0906	1
Ifnb1	1.46	0.662	0.167	2.76	2.76	1.12	6.78	0.0914	1
C1ra	0.385	0.176	0.0402	0.73	1.31	1.03	1.66	0.0939	1
Map2k1	0.272	0.127	0.0228	0.521	1.21	1.02	1.43	0.0992	1
Rhoa	-0.104	0.0487	-0.199	-0.00863	0.93	0.871	0.994	0.0994	1
Tradd	0.283	0.133	0.0218	0.544	1.22	1.02	1.46	0.101	1
Csf1	0.585	0.277	0.0423	1.13	1.5	1.03	2.18	0.102	1
Hdac4	-0.0364	0.0173	-0.0702	-0.00257	0.975	0.952	0.998	0.103	1
Rapgef2	0.084	0.04	0.00561	0.162	1.06	1	1.12	0.104	1
Cd163	-0.375	0.181	-0.73	-0.0189	0.771	0.603	0.987	0.108	1
Gpr44	-0.686	0.337	-1.35	-0.0251	0.622	0.393	0.983	0.112	1
Mapkapk2	-0.253	0.125	-0.498	-0.00795	0.839	0.708	0.995	0.113	1
Jun	-0.308	0.16	-0.621	0.0048	0.808	0.65	1	0.126	1
Bcl6	-0.255	0.133	-0.515	0.00562	0.838	0.7	1	0.128	1
Cxcl5	-0.517	0.271	-1.05	0.015	0.699	0.483	1.01	0.13	1
Alox5	-0.351	0.186	-0.717	0.014	0.784	0.609	1.01	0.133	1
Alox15	-0.464	0.247	-0.949	0.0203	0.725	0.518	1.01	0.134	1
Areg	-0.524	0.28	-1.07	0.0249	0.695	0.475	1.02	0.135	1
Trem2	0.175	0.094	-0.00874	0.36	1.13	0.994	1.28	0.135	1
Mrc1	-0.246	0.133	-0.506	0.014	0.843	0.704	1.01	0.137	1
Alox12	-0.353	0.197	-0.739	0.0325	0.783	0.599	1.02	0.147	1
Ppp1r12b	-0.188	0.105	-0.394	0.0179	0.878	0.761	1.01	0.148	1
Cd55	-0.27	0.151	-0.565	0.026	0.829	0.676	1.02	0.148	1
Tlr6	0.252	0.144	-0.0293	0.534	1.19	0.98	1.45	0.154	1
Gnb1	0.208	0.12	-0.0263	0.443	1.16	0.982	1.36	0.157	1
Mef2c_Mm	-0.277	0.16	-0.591	0.0378	0.826	0.664	1.03	0.16	1
Itgb2	0.307	0.183	-0.0517	0.666	1.24	0.965	1.59	0.169	1
Tgfb3	-0.211	0.127	-0.46	0.0391	0.864	0.727	1.03	0.174	1
Ltb4r1	0.268	0.164	-0.0536	0.589	1.2	0.964	1.5	0.178	1
Il1rap	0.316	0.194	-0.0643	0.696	1.24	0.956	1.62	0.179	1
Cysltr2	0.334	0.206	-0.0685	0.737	1.26	0.954	1.67	0.179	1
Max	0.156	0.0974	-0.0344	0.347	1.11	0.976	1.27	0.183	1
Tlr8	0.322	0.207	-0.0837	0.728	1.25	0.944	1.66	0.195	1
Ripk1	0.132	0.0899	-0.0439	0.309	1.1	0.97	1.24	0.215	1
Cfl1	0.186	0.126	-0.0619	0.434	1.14	0.958	1.35	0.215	1
Cxcr4	0.198	0.134	-0.0659	0.461	1.15	0.955	1.38	0.215	1
Irf5	0.211	0.144	-0.0705	0.493	1.16	0.952	1.41	0.216	1
Ptger3	-0.212	0.145	-0.495	0.0714	0.863	0.709	1.05	0.217	1
Il1r1	-0.221	0.154	-0.523	0.08	0.858	0.696	1.06	0.223	1
Atf2	0.0894	0.064	-0.0361	0.215	1.06	0.975	1.16	0.235	1
Mmp3	-0.327	0.236	-0.789	0.135	0.797	0.579	1.1	0.237	1
Hmgb2	-0.19	0.138	-0.461	0.0801	0.876	0.727	1.06	0.24	1
Tbxa2r	0.379	0.276	-0.161	0.92	1.3	0.894	1.89	0.241	1
Prkca	-0.183	0.135	-0.448	0.081	0.881	0.733	1.06	0.246	1
Elk1	-0.158	0.12	-0.394	0.0775	0.896	0.761	1.06	0.259	1
Mef2a	-0.19	0.147	-0.478	0.0968	0.876	0.718	1.07	0.264	1
Pla2g4a	0.202	0.157	-0.106	0.51	1.15	0.929	1.42	0.268	1
Map3k7	-0.0728	0.0576	-0.186	0.0401	0.951	0.879	1.03	0.275	1
Il6ra	0.187	0.153	-0.113	0.488	1.14	0.925	1.4	0.288	1
Tyrobp	0.101	0.0841	-0.064	0.265	1.07	0.957	1.2	0.297	1
Traf2	0.191	0.161	-0.125	0.506	1.14	0.917	1.42	0.302	1
Prkcb	-0.0587	0.0511	-0.159	0.0415	0.96	0.896	1.03	0.315	1
C1s	-0.291	0.26	-0.8	0.219	0.817	0.574	1.16	0.326	1
Nfe2l2	-0.149	0.134	-0.411	0.113	0.902	0.752	1.08	0.326	1
Ptgs1	-0.176	0.159	-0.487	0.134	0.885	0.713	1.1	0.328	1
Mknk1	-0.0647	0.0585	-0.179	0.0498	0.956	0.883	1.04	0.33	1
Myc	0.238	0.22	-0.193	0.669	1.18	0.875	1.59	0.34	1
Mapk8	0.113	0.106	-0.0946	0.32	1.08	0.937	1.25	0.347	1
Shc1	-0.101	0.102	-0.3	0.0981	0.932	0.812	1.07	0.376	1
Ptgfr	-0.276	0.283	-0.832	0.279	0.826	0.562	1.21	0.385	1
Limk1	0.135	0.146	-0.15	0.421	1.1	0.901	1.34	0.406	1
Mef2d	-0.124	0.135	-0.389	0.141	0.918	0.764	1.1	0.411	1
Myd88	0.131	0.143	-0.15	0.412	1.1	0.901	1.33	0.411	1
Flt1	0.123	0.137	-0.145	0.392	1.09	0.904	1.31	0.419	1
Mapk14	-0.0627	0.071	-0.202	0.0764	0.957	0.869	1.05	0.427	1
Arg1	-0.308	0.35	-0.993	0.377	0.808	0.502	1.3	0.428	1
Ptger2	0.151	0.175	-0.192	0.495	1.11	0.875	1.41	0.437	1
Nfatc3	-0.123	0.144	-0.406	0.159	0.918	0.755	1.12	0.441	1
Il18rap	0.176	0.21	-0.236	0.587	1.13	0.849	1.5	0.45	1
Ptgs2	0.181	0.219	-0.248	0.611	1.13	0.842	1.53	0.455	1
Tgfbr1	-0.0901	0.109	-0.304	0.124	0.939	0.81	1.09	0.456	1
Ccl22	0.3	0.371	-0.428	1.03	1.23	0.743	2.04	0.465	1
Il12a	-0.178	0.223	-0.615	0.26	0.884	0.653	1.2	0.471	1
Chi3l3	-0.415	0.526	-1.45	0.617	0.75	0.367	1.53	0.475	1
Tnfaip3	0.124	0.159	-0.187	0.435	1.09	0.879	1.35	0.478	1
Gnaq	0.147	0.197	-0.238	0.532	1.11	0.848	1.45	0.496	1
Map2k6	-0.0668	0.0933	-0.25	0.116	0.955	0.841	1.08	0.514	1
Rps6ka5	0.093	0.13	-0.162	0.348	1.07	0.894	1.27	0.515	1
Birc2	-0.066	0.0947	-0.252	0.12	0.955	0.84	1.09	0.524	1
Rela	0.0391	0.0575	-0.0735	0.152	1.03	0.95	1.11	0.534	1
Il6	0.345	0.535	-0.704	1.39	1.27	0.614	2.63	0.554	1
Mafg	0.0771	0.125	-0.168	0.322	1.05	0.89	1.25	0.571	1
Tgfb2	0.132	0.218	-0.294	0.559	1.1	0.815	1.47	0.576	1
Mapk3	0.0758	0.127	-0.173	0.324	1.05	0.887	1.25	0.582	1
C3	0.166	0.282	-0.387	0.719	1.12	0.765	1.65	0.588	1
Ager	0.146	0.249	-0.342	0.634	1.11	0.789	1.55	0.59	1
Hspb2	-0.0958	0.171	-0.431	0.24	0.936	0.742	1.18	0.606	1
Map3k5	0.115	0.211	-0.299	0.529	1.08	0.813	1.44	0.615	1
Ccr2	0.0898	0.168	-0.24	0.419	1.06	0.847	1.34	0.622	1
Nr3c1	-0.0693	0.137	-0.339	0.2	0.953	0.791	1.15	0.64	1
Irf3	0.11	0.234	-0.35	0.569	1.08	0.785	1.48	0.664	1
Ccr1	-0.0698	0.151	-0.366	0.226	0.953	0.776	1.17	0.668	1
Grb2	-0.0441	0.0992	-0.239	0.15	0.97	0.848	1.11	0.68	1
Tslp	-0.0632	0.147	-0.351	0.225	0.957	0.784	1.17	0.689	1
Nfkb1	0.0403	0.0971	-0.15	0.231	1.03	0.901	1.17	0.699	1
Ltb4r2	0.0905	0.22	-0.34	0.521	1.06	0.79	1.43	0.701	1
Ccl21a	-0.0672	0.176	-0.412	0.278	0.954	0.751	1.21	0.722	1
Ptgir	0.0587	0.166	-0.267	0.385	1.04	0.831	1.31	0.742	1
Relb	0.0706	0.211	-0.343	0.485	1.05	0.788	1.4	0.755	1
Plcb1	0.0456	0.141	-0.231	0.322	1.03	0.852	1.25	0.763	1
Mafk	-0.0418	0.147	-0.33	0.247	0.971	0.795	1.19	0.79	1
Cebpb	0.0335	0.122	-0.206	0.273	1.02	0.867	1.21	0.798	1
Map2k4	0.0306	0.12	-0.204	0.265	1.02	0.868	1.2	0.811	1
Retnla	0.0674	0.277	-0.476	0.61	1.05	0.719	1.53	0.82	1
Tollip	0.023	0.0983	-0.17	0.216	1.02	0.889	1.16	0.826	1
Hmgn1	0.033	0.142	-0.246	0.312	1.02	0.843	1.24	0.828	1
Il10rb	0.0431	0.19	-0.33	0.416	1.03	0.796	1.33	0.832	1
Hif1a	0.011	0.0499	-0.0868	0.109	1.01	0.942	1.08	0.837	1
Map3k9	-0.0331	0.154	-0.336	0.269	0.977	0.792	1.21	0.841	1
Creb1	-0.0136	0.067	-0.145	0.118	0.991	0.904	1.09	0.849	1
Tcf4	-0.0164	0.0818	-0.177	0.144	0.989	0.885	1.1	0.851	1
Cxcr2	-0.0566	0.298	-0.642	0.528	0.962	0.641	1.44	0.859	1
Tlr4	0.0495	0.268	-0.476	0.575	1.03	0.719	1.49	0.863	1
Smad7	-0.0249	0.145	-0.309	0.26	0.983	0.807	1.2	0.872	1
Hmgb1	-0.0239	0.14	-0.299	0.251	0.984	0.813	1.19	0.873	1
Cdc42	0.022	0.131	-0.234	0.278	1.02	0.85	1.21	0.875	1
Gnas	-0.0207	0.128	-0.272	0.231	0.986	0.828	1.17	0.88	1
Raf1	0.0248	0.154	-0.277	0.327	1.02	0.825	1.25	0.88	1
Map3k1	0.0187	0.121	-0.219	0.256	1.01	0.859	1.19	0.885	1
Cfd	0.0933	0.608	-1.1	1.29	1.07	0.467	2.44	0.886	1
Ptk2	0.00678	0.0621	-0.115	0.128	1	0.923	1.09	0.918	1
Maff	-0.0126	0.118	-0.243	0.218	0.991	0.845	1.16	0.92	1
Kng1	0.0317	0.379	-0.712	0.775	1.02	0.611	1.71	0.937	1
Nos2	-0.0179	0.255	-0.517	0.482	0.988	0.699	1.4	0.947	1
Masp2	-0.00519	0.104	-0.209	0.199	0.996	0.865	1.15	0.963	1
Mmp9	0.00876	0.233	-0.447	0.464	1.01	0.734	1.38	0.972	1
Ptger4	0.00351	0.101	-0.194	0.201	1	0.874	1.15	0.974	1
Pdgfa	-0.00298	0.124	-0.247	0.241	0.998	0.843	1.18	0.982	1
Ly96	-0.0025	0.205	-0.404	0.399	0.998	0.756	1.32	0.991	1
Ripk2	-0.000797	0.0899	-0.177	0.175	0.999	0.884	1.13	0.993	1
