# Supplementary material for: Zika virus infection of retinal cells and the developing mouse eye induces host responses that contrasts to the brain and dengue virus infection
Source: J Neurovirol. 2023 Apr 6;29(2):187–202. doi: 10.1007/s13365-023-01123-5 (PMC10185584; doi:10.1007/s13365-023-01123-5)
Supplement: Supplementary file 2 — Supplementary file2 (XLSX 95 KB) [file 13365_2023_1123_MOESM2_ESM.xlsx]

## Sheet: Normalised_data
ID	17	18	19	20	21	22	23	24	25	26	27
Daxx	10.061	9.94456	9.65947	9.79715	10.0661	9.99033	9.81435	9.93378	11.5792	12.1816	12.3883
Ccl24	7.61176	7.65314	8.95809	8.18742	7.07864	7.4506	7.53105	8.14644	6.80849	6.79745	6.29739
Tcf4	14.1149	14.0459	13.7969	13.7515	14.0821	14.0574	14.0687	13.9522	14.2188	14.067	14.1051
Hc	5.19452	5.22688	6.90082	6.25692	5.02801	5.31042	4.55801	6.30083	5.184	5.82344	5.15988
Rhoa	13.9498	13.9767	14.3467	14.1767	13.9282	13.916	13.8611	14.0795	13.9522	14.0327	13.9109
Mknk1	10.7955	10.8893	10.779	10.7786	10.7505	10.8218	10.7025	10.7924	10.6366	10.804	10.6759
Mapkapk5	5.19452	4.88984	5.479	4.84664	4.85293	4.64991	4.71002	4.89054	5.05847	6.06048	5.32338
Il1b	6.0069	6.4999	6.01786	6.39312	6.16552	6.43718	6.22939	6.5495	8.35393	9.45071	9.15265
Ager	9.35661	9.31611	8.93347	9.11441	9.40454	9.46389	9.38621	9.03708	9.46323	9.52388	9.43489
Hdac4	11.1746	11.2042	11.171	11.16	11.1812	11.1745	11.1452	11.2304	11.1049	11.1822	11.2147
Ccl11	8.27576	8.49367	10.7312	9.99103	7.55694	7.99949	7.44698	10.0949	7.80849	8.4673	7.86475
Map3k7	12.8308	12.7652	12.7824	12.7527	12.793	12.753	12.7471	12.7557	12.774	12.8242	12.7397
Cxcl10	5.59186	5.99947	5.17734	5.4316	6.87601	6.85558	5.61048	7.75114	13.6858	15.2337	15.2679
C1ra	8.49161	8.40347	9.4636	8.9002	8.41048	8.81983	8.68882	9.30261	9.80116	11.1518	10.9328
Hmgn1	14.5728	14.5041	14.5131	14.5256	14.5516	14.5514	14.3878	14.5008	14.4886	14.5002	14.3568
Rock2	10.869	11.0061	10.9925	10.9926	10.8507	10.7937	10.8427	10.9612	11.0808	11.2699	11.0935
Atf2	13.391	13.2903	13.234	13.2928	13.3077	13.3018	13.3041	13.3403	13.3699	13.3783	13.3204
Raf1	13.0668	13.0314	12.9631	12.948	13.0061	13.0465	12.9942	13.0643	13.0105	13.1363	13.0433
Ltb	5.85934	6.30013	7.43758	6.84664	6.06865	6.17144	6.19544	6.52526	6.88444	8.0929	7.51603
Ifit1	7.04642	6.84159	6.60906	6.4316	10.1632	10.1674	9.0028	11.0274	15.5666	15.9122	15.9228
Irf1	10.0243	10.1003	10.9185	10.3052	10.0873	10.2436	10.0758	10.7154	13.2227	15.0535	14.9418
Ptger1	6.53741	6.34236	6.4235	6.4316	6.76909	6.64991	6.35771	6.50059	6.2429	6.6308	6.49331
Il21	4.36053	3.81184	3.921	4.05814	4.42229	4.01764	3.61048	4.22758	4.84697	4.33801	5.32338
Ccl20	4.74386	5.59611	5.24293	5.6431	4.70608	4.78317	4.66111	5.03493	5.05847	4.71653	4.42292
Il23a	5.56489	4.85137	4.79547	4.99103	4.94312	5.2503	4.93241	5.10205	5.05847	4.82344	5.03959
Myl2	10.0379	10.1065	9.18987	9.02077	10.0319	9.36637	9.25845	10.8044	9.90965	9.71653	9.92117
Kng1	4.42193	4.22688	4.21051	3.5056	4.22066	4.01764	3.80313	4.34305	4.50593	4.92298	4.60349
Map2k1	12.3566	12.3157	12.3967	12.3134	12.3456	12.3353	12.3723	12.4975	13.2579	13.4384	13.4929
Cdc42	15.7012	15.7318	15.8508	15.8055	15.6301	15.616	15.6487	15.8885	15.6597	15.7743	15.7107
Ptger4	7.30458	8.24554	7.55198	7.8561	6.81759	7.00859	7.22939	7.29367	6.92097	7.94682	7.25749
Ccl2	7.77361	7.97283	8.9823	8.75099	7.85873	8.00405	7.83655	9.06678	11.6812	13.4368	13.2169
Ptgfr	8.91646	9.18688	10.0422	9.18367	8.68663	9.30489	9.13404	9.5222	8.29948	9.16583	8.45266
Hmgb2	6.83697	6.68631	7.30566	7.1533	6.43789	7.39615	6.91165	7.23507	6.52978	6.74401	6.74484
Hsh2d	4.2964	4.4999	4.999	4.18367	4.65362	5.18756	3.61048	4.85207	7.16889	8.17596	8.12336
Il1a	5.1589	5.87074	4.83854	5.86549	5.14666	5.01764	5.29498	5.31504	7.27146	7.94682	7.44676
Oasl1	6.1589	5.83174	6.24293	5.86549	7.96482	8.19954	7.204	9.0133	13.4363	14.2025	14.3106
Ddit3	11.6076	11.5188	11.2717	11.193	11.5764	11.5867	11.5857	11.3858	12.0164	12.8845	12.5604
Tyrobp	10.1868	10.3249	11.0837	10.5788	10.3755	10.427	10.3615	10.7616	10.9005	11.7818	10.9559
Smad7	10.5742	10.6249	10.3722	10.4324	10.4724	10.4942	10.4279	10.2829	10.4648	10.5179	10.6543
Il2	3.42193	3.88984	3.75108	3.68617	3.48369	3.78317	3.38809	3.96454	4.76896	4.47552	4.60349
Pdgfa	12.0864	12.3148	12.9377	12.6769	12.0858	12.1329	12.1757	12.7513	11.8588	11.9926	11.7752
Il10	4.1589	4.28577	4.21051	3.76863	3.22066	3.94364	3.89059	4.5495	4.50593	4.82344	5.10099
Ifnb1	3.92443	4.3968	3.65797	4.6431	3.98619	4.55369	4.26256	4.3975	8.87516	9.8926	10.6479
Ifit2	9.71502	9.81934	9.69065	9.63626	10.2285	10.231	9.93112	10.7622	14.7573	16.0043	16.0904
Ltb4r1	5.53741	6.70801	6.63372	6.40606	5.48369	5.57835	5.53105	6.16618	5.45702	6.92298	6.29739
Rac1	14.6134	14.6296	14.7453	14.6695	14.5632	14.559	14.5896	14.6629	14.6033	14.6453	14.6233
Mapk8	12.653	12.5016	12.4409	12.4211	12.6343	12.638	12.5771	12.4668	12.657	12.5683	12.5831
Plcb1	10.5952	10.429	10.996	10.6775	10.5905	10.5996	10.5488	10.7254	10.4461	10.2158	10.3537
Tlr9	5.59186	5.42328	5.97989	5.59871	6.00725	5.82499	5.55801	6.21247	8.0253	8.98187	8.52165
Mef2c_Mm	11.1923	11.2372	11.5907	11.2632	10.9769	10.9926	11.2631	11.8515	10.7411	11.1141	11.0668
Stat2	11.1989	11.1343	11.2917	11.0765	11.6772	11.7295	11.3692	12.0772	14.9114	15.39	15.4222
Nod1	9.17905	9.51074	10.2618	9.76738	9.12514	9.2426	9.17381	9.90236	10.769	11.3637	11.5068
Il22ra2	3.64433	4.3968	2.33604	4.3536	2.89873	3.01764	3.12505	3.22758	4.184	4.47552	3.83795
Hspb2	10.3906	10.2704	10.3047	10.1809	10.264	10.2741	10.3306	10.4411	10.3253	10.6253	10.5146
Tlr8	6.2964	6.6077	7.24293	6.77862	6.52809	6.6844	6.59754	7.30083	7.1226	7.14537	7.18845
Map3k5	11.1835	11.2626	11.5451	11.3718	11.0376	11.0233	11.1	11.3106	11.1469	11.2449	11.1929
Csf1	10.6273	10.8317	11.3999	11.0123	10.7364	10.8263	10.7875	11.2462	12.7364	13.3944	13.4627
Tlr5	6.64433	6.91804	8.86221	9.01445	6.58523	6.92453	6.86921	8.87384	6.86583	7.03845	6.81981
Ripk1	9.9778	10.0993	10.3823	10.1799	9.97821	10.0555	10.0101	10.337	10.275	10.7843	10.6784
C1s	11.3388	11.4093	12.6381	12.1652	11.3017	11.4452	11.4461	12.2772	11.391	12.2551	12.0411
Cd40lg	3.1589	3.64192	3.75108	3.59871	3.59917	3.6026	3.61048	3.81254	4.29948	5.10355	4.60349
Tollip	12.7291	12.7665	12.8187	12.7383	12.8111	12.7903	12.7203	12.7008	12.736	12.6863	12.6607
Il10rb	10.2453	10.3484	11.2484	10.8841	10.0216	10.1694	10.0851	10.9012	9.88675	10.4191	10.1527
Tgfb3	11.9108	11.8782	12.2273	11.8956	11.9201	11.9457	12.0865	11.9384	11.8267	12.0536	12.2264
Ccr2	7.10376	7.38338	8.83322	8.22806	6.02801	6.49013	6.92207	7.59098	7.45702	9.20591	7.98363
Bcl6	7.66986	8.3354	10.7588	10.7873	7.6402	7.78317	7.95287	10.706	8.00843	8.73718	8.57672
Cxcl5	4.92443	5.36984	5.77344	4.59871	4.54259	4.94364	4.50356	5.37053	3.92097	5.4084	4.10099
Twist2	9.44615	9.94341	9.4463	9.51459	9.39058	9.46389	9.48787	9.33261	9.36059	9.42971	9.41991
Mef2b	4.69495	4.4999	3.33604	4.5529	4.94312	4.90516	4.50356	3.96454	5.2429	5.60105	5.97546
Tlr6	8.02185	8.16548	8.82254	8.6621	8.00202	8.01764	8.02229	8.74065	8.28554	8.83626	8.62977
Retnla	7.34477	6.13377	7.57125	6.77862	4.48369	5.15514	5.08853	6.61989	4.76896	4.82344	4.51603
Maff	7.92443	8.22312	7.89063	8.30607	7.44562	7.57835	7.59103	7.5495	7.6865	9.1709	9.11594
Pik3c2g	2.1589	2.64192	3.45151	3.76863	2.89873	2.50307	1.80313	3.96454	3.92097	3.33801	2.51603
Ppp1r12b	10.3107	10.2042	10.2288	10.1124	10.3197	10.2665	10.4114	10.4747	10.184	10.2158	10.232
Il9	3.0069	2.22688	2.75108	3.68617	2.22066	3.28067	3.12505	3.10205	3.40639	2.60105	3.51603
Ccr3	2.64433	3.44927	4.33604	3.59871	2.89873	4.15514	3.26256	3.64261	3.59904	4.47552	4.21647
Tlr1	7.87589	7.93654	8.74543	8.30951	7.99676	7.9531	7.93755	8.69518	8.39994	8.94682	8.59817
Pla2g4a	9.31068	9.43471	9.77344	9.54999	9.24967	9.37343	9.38055	9.42069	9.5179	9.91695	9.90404
Il7	3.42193	4.16548	7.0998	6.77862	3.80562	4.15514	3.97305	7.18951	7.07477	7.6743	7.69593
Ccl3	5.69495	5.72938	5.96053	5.57599	5.98619	5.7618	5.82549	6.15041	8.77895	10.8186	10.1454
Fasl	2.83697	3.54881	2.921	3.40606	3.89873	4.15514	2.97305	3.64261	4.05847	5.87407	4.83795
Il1r1	9.55978	10.0682	11.7147	11.1035	9.27377	9.49337	9.3306	10.9	9.00843	9.48776	9.07061
Elk1	10.5426	10.4693	9.86482	10.1291	10.5171	10.4456	10.4002	10.1563	10.6283	10.4063	10.4319
C1qa	10.6035	10.5675	11.1407	10.6987	10.7913	10.9353	10.8073	11.2163	11.7386	12.3676	11.9035
Shc1	12.7286	12.6967	12.8111	12.76	12.686	12.7319	12.71	12.7154	12.6738	12.623	12.7037
Il1rap	10.0415	10.274	11.012	10.5471	9.99149	10.0773	10.0259	10.5778	10.7102	11.0231	11.1527
Tradd	8.42943	8.64473	9.24893	8.96284	8.41443	8.38221	8.45776	8.86662	8.43824	8.45903	8.51038
Map2k4	12.3313	12.3732	12.2551	12.3708	12.2768	12.2546	12.2854	12.3448	12.2882	12.3492	12.2388
Il18	9.13847	9.51997	8.77898	9.4316	9.15376	9.1051	9.13404	8.89764	9.69707	10.1454	9.8581
Ptk2	12.3056	12.1922	12.3391	12.388	12.2721	12.237	12.2592	12.3775	12.3681	12.5357	12.5321
Cfb	7.75583	7.6972	8.46188	7.72799	8.33752	8.38221	8.52422	9.07516	10.5749	12.1677	11.8385
Irf3	7.81425	7.82183	7.72262	7.702	7.58523	7.34676	7.24607	7.30083	7.75891	7.33801	7.29739
Mef2d	11.4554	11.4657	11.2424	11.3061	11.4461	11.3557	11.5057	11.3684	11.3371	11.378	11.5153
Tnfaip3	9.50586	9.55481	9.46875	9.38498	9.54619	9.59507	9.52764	9.39248	9.52088	10.3153	10.1581
Cxcr4	11.0156	11.0635	11.056	11.3372	10.939	10.8638	10.9979	11.5218	10.7296	9.98763	10.1635
Gpr44	4.83697	4.85137	4.65797	4.72799	3.98619	5.05326	4.75732	5.03493	4.05847	4.71653	5.15988
Il17a	-0.163029	2.64192	2.921	2.18367	3.06865	1.69571	2.80313	2.22758	2.92097	4.01609	2.51603
Cxcl1	4.69495	4.64192	5.88036	5.48135	4.89873	4.50307	4.71002	5.75114	4.92097	7.08217	6.70585
Tgfbr1	12.5318	12.5428	12.354	12.3702	12.5703	12.528	12.5588	12.5068	12.5881	12.5134	12.4468
Gnaq	13.1582	13.0938	12.9923	12.9881	13.1412	13.1182	13.0983	13.143	13.1375	13.0608	13.1073
Nfkb1	10.9131	11.0502	11.4632	11.1719	10.8853	10.8656	10.8926	11.2919	11.0409	11.4538	11.2242
Iigp1	8.05129	7.67534	7.8855	7.76362	9.91554	9.70833	9.36727	10.9897	14.8431	16.2533	16.2223
Nod2	5.19452	6.01696	7.69359	7.96503	5.51344	5.64991	5.08853	7.99576	7.16889	8.50794	8.31044
Defa-rs1	5.0069	4.54881	4.88036	4.80816	4.42229	4.94364	4.75732	4.73008	4.76896	5.01609	5.03959
Nfatc3	11.1362	11.225	11.3463	11.2618	11.162	11.1704	11.1601	11.3513	11.2492	11.2328	11.1946
Rela	10.8916	10.9934	11.412	11.3866	10.8478	10.8837	10.8793	11.211	10.9074	11.201	11.1104
Tlr4	9.15438	9.23811	10.193	9.71375	9.00464	9.05106	9.13404	9.83737	9.25725	9.73376	9.54669
Myd88	9.20548	9.57265	10.3713	10.3121	9.17718	9.21927	9.04153	10.0969	10.1594	10.9586	10.8659
Gnb1	16.3801	16.2831	15.8656	15.9734	16.3622	16.3753	16.2482	16.0651	16.2799	16.2084	16.2661
Ccl22	5.36053	5.4999	5.4235	5.32663	4.89873	5.33957	4.80313	4.96454	5.40639	5.82344	5.76395
Ifit3	9.28199	9.11562	8.86221	8.97157	11.2612	11.1531	10.3701	12.0004	16.2046	16.908	16.7716
Il11	4.64433	4.96385	4.79547	4.6431	4.94312	4.86564	4.61048	4.85207	5.95659	6.06048	6.15988
Arg1	8.39921	9.26945	12.9938	9.20789	7.82354	8.10934	7.78041	8.77447	8.06664	9.47552	8.75443
Mmp9	6.21201	6.43633	9.83721	8.1456	6.52809	6.5412	6.55801	6.3975	6.29948	6.94682	6.51603
Lta	5.0849	5.31434	5.33604	5.38007	5.51344	5.18756	5.71002	5.28647	5.2429	5.92298	5.76395
Grb2	12.3995	12.3523	12.3754	12.3254	12.3367	12.3182	12.3164	12.3716	12.3738	12.3374	12.3736
Hif1a	15.9739	15.8988	15.418	15.7196	15.9871	15.9569	15.9334	15.7398	15.8857	15.8337	15.8114
Fxyd2	7.04642	7.14176	8.10863	7.0081	6.81759	7.16332	7.11601	7.02632	6.55324	6.92298	6.80143
Itgb2	7.05614	7.08486	7.999	7.48745	7.18413	7.21927	7.41046	7.6084	8.41282	10.0104	8.92965
Il6	5.2964	5.4999	5.45151	5.02497	5.48369	5.47707	5.08853	5.68701	6.184	7.53965	7.61406
Ltb4r2	5.0849	5.92732	5.70527	5.4316	4.80562	5.42363	4.50356	5.31504	4.99136	4.92298	5.80143
Stat3	12.1648	12.3137	13.0751	12.9508	12.1734	12.2193	12.1722	12.8746	12.9314	13.8584	13.7323
Nr3c1	13.0405	13.0526	13.2468	13.1994	12.9895	13.0293	13.0179	13.2988	12.9997	13.2213	13.1601
Masp2	9.4144	9.43633	9.22275	9.21342	9.56584	9.49661	9.36155	9.28286	9.34387	9.35148	9.45266
C6	3.53741	2.96385	3.073	3.5056	4.29105	3.86564	2.97305	4.85207	4.76896	5.26401	4.90834
Tlr7	6.12237	6.08486	6.95075	6.40606	6.45332	6.55369	6.16068	7.15831	8.00843	8.347	7.95897
Oas1a	7.71961	7.22688	7.17734	6.96503	10.1911	10.2094	9.32276	11.3115	15.2012	15.7475	15.7022
Fos	9.52697	9.53522	10.3266	9.43634	10.1335	10.9472	10.6494	10.738	9.6997	10.8818	10.9019
Mbl2	1.83697	2.22688	2.55843	2.40606	3.22066	2.01764	1.80313	1.22758	3.59904	4.47552	4.51603
Ly96	8.54087	8.4167	9.22275	8.90477	8.61983	8.48687	8.60403	8.87143	8.57058	8.92897	8.72548
Cxcr1	1.42193	0.641917	3.073	2.40606	0.898729	2.28067	-0.196875	2.64261	3.59904	3.82344	3.32338
Relb	9.38387	9.62491	10.1402	9.8395	9.25408	9.35035	9.4049	9.79363	9.88444	11.0536	10.7255
Irf7	8.09436	7.91338	7.79547	7.87948	10.5116	10.4812	9.33256	11.485	15.5572	16.0803	16.0331
Il15	5.74386	5.3968	6.91095	6.18367	6.14666	5.92453	5.86921	6.59681	7.50593	8.39112	8.54945
Ptger2	7.59186	7.54278	7.16047	7.32663	7.51344	7.47707	7.49661	7.34997	7.32696	7.28287	7.53839
Prkca	12.2817	12.1667	11.7578	11.8517	12.3055	12.3037	12.0546	11.9501	11.9914	11.8363	11.9553
H2-Ea-ps	7.52347	9.64333	9.94337	9.73954	6.70608	7.1051	7.56468	8.24253	7.84697	11.8498	11.0802
Mrc1	10.1824	10.3196	11.1773	10.7131	9.93077	9.94482	9.98179	10.7841	9.44453	9.76428	9.39254
Csf3	2.42193	1.64192	1.75108	2.40606	1.89873	2.69571	2.12505	3.22758	3.40639	3.60105	3.97546
Ccl19	4.92443	5.34236	6.38043	5.18367	4.48369	4.86564	4.44698	5.61989	5.88444	6.82344	6.80143
Cfd	8.73482	7.92269	8.70236	7.5529	2.89873	5.33957	3.38809	7.9	4.184	7.60105	3.32338
Rps6ka5	10.4943	10.4629	10.2207	10.239	10.4921	10.4844	10.5505	10.2555	10.5401	10.4776	10.2859
Ifi44	9.40493	9.03423	9.14339	8.74082	11.7493	11.7868	11.0652	12.7927	16.1944	16.7969	16.767
Mafg	10.9376	10.82	10.7298	10.7312	10.8717	10.7415	10.7331	10.6622	10.9665	10.9124	10.7828
Ccl5	5.81425	6.16548	5.63372	5.05814	6.00725	6.03556	5.38809	6.3975	11.3606	13.2738	12.83
Keap1	10.9533	10.8689	11.3052	11.1272	10.8551	10.8706	10.8137	11.1549	11.1651	11.65	11.5307
Stat1	11.1712	10.8833	11.1179	11.1485	11.9051	11.9966	11.3772	12.5452	16.2611	16.4014	16.4731
Cd4	6.22929	6.84159	7.45151	6.60994	6.39058	6.63822	5.73386	7.11022	6.95659	7.616	6.83795
Traf2	10.16	10.1095	10.4217	10.2817	10.0497	10.1188	9.99542	10.2711	10.4319	10.4776	10.4244
Hras1	7.55807	7.81184	7.19402	7.4316	7.16552	7.13865	7.38055	7.18177	7.89366	8.0929	7.74484
Tlr2	7.66986	7.53673	7.921	7.78853	7.38254	7.64408	7.76313	8.15831	9.33036	10.3955	10.3072
Tnfsf14	2.64433	2.22688	4.60906	4.18367	2.22066	2.69571	2.38809	3.44997	3.40639	4.92298	4.32338
Birc2	12.4634	12.4159	12.3264	12.2711	12.4191	12.4069	12.3944	12.3654	12.657	12.8922	12.8523
Ccr4	2.83697	3.72938	2.073	3.18367	2.22066	3.15514	3.26256	2.44997	4.84697	3.82344	4.21647
Il22	5.9455	5.7712	4.27464	4.59871	5.9211	5.86564	5.78041	4.96454	6.93889	6.47552	6.76395
C7	1.42193	2.44927	0.751075	2.92064	3.35816	1.28067	1.38809	2.44997	4.05847	4.33801	4.32338
Ifng	0.836971	2.44927	2.073	1.92064	3.06865	2.69571	2.61048	3.34305	5.29948	7.87407	7.68595
Chi3l3	-0.163029	1.22688	2.75108	1.92064	2.22066	3.01764	1.80313	2.64261	3.59904	4.33801	4.32338
C4a	8.46633	9.28035	9.57285	8.64037	8.94039	9.25413	8.97805	10.1895	11.2275	13.0388	12.6005
Nox1	3.1589	2.44927	2.33604	3.05814	3.06865	3.01764	2.80313	3.10205	3.40639	3.60105	4.10099
Limk1	10.4002	10.2409	10.0853	10.0017	10.4055	10.2532	10.3169	10.1112	10.4208	10.201	10.0897
Nfe2l2	11.2093	11.3583	11.7183	11.4292	11.0836	11.1035	11.0728	11.4596	11.144	11.4611	11.2242
C3ar1	8.89767	8.85381	9.43582	9.14367	9.08608	9.27691	9.0028	9.73273	10.3689	11.055	10.4017
Il1rn	5.61833	6.21177	5.03648	5.92064	5.10818	5.01764	4.97305	4.68701	5.55324	6.10355	5.72548
Map3k9	7.68872	7.66982	7.46532	7.28521	7.86451	7.64991	7.69187	7.32209	7.67585	7.49182	7.66577
Bcl2l1	11.6603	11.6174	11.3745	11.539	11.685	11.6495	11.5357	11.5659	11.6332	11.6262	11.5356
Ptger3	8.45902	8.40679	9.47729	8.3469	7.7996	7.9531	7.98303	8.20486	7.58772	8.26401	7.81981
Ccr7	2.64433	2.22688	3.75108	4.24256	2.70608	3.39615	2.61048	2.96454	2.92097	4.33801	3.51603
Ccl7	5.69495	5.99947	6.479	6.39312	6.06865	6.2503	5.93241	7.10205	8.43824	9.71999	9.58749
Mafk	9.0094	9.07863	9.39853	9.26049	8.79657	8.91971	8.88793	9.25916	9.40639	10.0385	10.0357
C9	2.64433	3.10135	3.55843	3.40606	3.06865	2.69571	3.80313	3.44997	2.184	4.33801	4.51603
Gnas	15.7421	15.7151	15.9216	15.7768	15.7353	15.7238	15.6831	15.8679	15.7542	15.7662	15.8191
Ccl21a	10.3358	11.2404	11.9241	10.8626	9.68173	10.6323	10.4224	10.9702	9.98706	11.1709	11.0944
Tbxa2r	6.57844	6.52456	6.87002	6.52945	6.32499	6.28067	6.08853	6.10205	6.05847	5.53965	6.00788
Cysltr1	7.97652	7.96385	7.72262	7.92064	8.10818	7.84546	8.0028	8.02632	8.14593	8.50794	8.23027
Csf2	2.42193	1.22688	4.79547	4.3536	2.22066	2.01764	1.80313	4.59681	2.184	4.33801	3.51603
Il4	3.0069	3.44927	3.33604	3.18367	3.06865	3.01764	3.26256	2.81254	3.40639	3.33801	3.68595
Mef2a	10.8909	10.8731	10.9223	10.8801	10.8688	10.8843	10.935	10.9193	10.8351	10.8521	10.798
H2-Eb1	6.60516	7.76086	8.18153	8.01656	6.18413	6.2503	6.35771	6.57335	6.92097	10.6491	9.73519
Alox12	7.0268	7.6306	8.73121	7.21342	6.79355	7.70694	7.42518	7.49436	7.28554	7.68851	7.56042
Cxcl9	6.63139	6.27127	6.25887	6.28521	7.01767	7.01764	7.38809	7.87143	9.43193	12.1505	12.3497
Mx2	7.54433	6.8993	6.89063	7.06631	9.60781	9.79374	8.53105	10.4272	15.2417	15.4478	15.6775
Mx1	10.2778	10.1507	10.2074	10.3043	10.4321	10.4573	10.3079	10.433	13.5795	14.4731	14.6732
Cxcl3	2.42193	3.72938	3.55843	3.29915	3.59917	2.28067	3.50356	3.10205	4.40639	4.92298	2.83795
C1qb	10.3477	10.3817	10.8412	10.4806	10.5033	10.6694	10.6502	11.0642	11.5074	12.267	11.911
Nlrp3	5.53741	5.44927	5.36579	5.27113	5.62665	5.92453	5.32669	5.7087	6.52978	7.55524	7.03959
Myc	10.1419	10.6496	11.4402	10.7125	9.88315	10.1314	9.9051	10.6863	10.0042	10.2711	10.2286
Cd55	9.08014	9.42328	10.3958	10.3702	8.71251	8.87064	8.98552	10.3975	8.52385	8.90483	8.52725
Prkcb	11.9714	11.8165	11.1673	11.4399	11.927	11.8812	11.8105	11.5397	11.7456	11.4714	11.5988
C8b	5.0849	4.64192	3.65797	4.5529	5.06865	4.98111	4.75732	4.73008	4.99136	5.4084	5.10099
Ptgs1	9.34675	9.64894	9.91598	9.6621	8.98884	9.25413	9.17816	9.63272	9.02949	9.1709	9.06292
Il12b	4.79117	3.44927	3.45151	4.18367	4.29105	4.01764	4.26256	3.34305	4.29948	6.97028	5.76395
Mapkapk2	12.0333	12.2046	12.3999	12.3546	11.9829	11.9672	12.0132	12.3927	12.0384	12.2041	12.1094
Gngt1	15.6301	15.518	14.7956	14.9854	15.6437	15.6319	15.4158	15.1185	15.4274	15.3714	15.3428
Tslp	6.36053	6.54881	6.62144	6.3536	6.25628	6.08803	6.27886	6.4755	5.88444	6.74401	6.51603
Ripk2	9.44615	9.64894	9.60282	9.40122	9.62495	9.67442	9.57296	9.52831	10.019	10.7676	10.752
Map3k1	12.2961	12.3066	12.7922	12.7696	12.2708	12.3411	12.2255	12.6986	12.3081	12.4801	12.4006
Alox15	7.49518	7.5061	7.49254	7.3469	7.35816	7.48361	7.66111	7.4755	7.5179	8.30149	7.90834
Il23r	4.48083	4.54881	4.75108	4.84664	4.22066	4.50307	4.55801	4.44997	4.05847	5.26401	5.10099
Il3	3.92443	2.64192	2.33604	3.84664	2.89873	2.28067	3.12505	3.34305	3.184	4.01609	3.10099
Crp	5.71961	5.44927	5.14339	5.05814	5.98619	5.84546	5.61048	5.34305	5.6865	5.26401	5.83795
Max	10.6427	10.6753	10.4892	10.6008	10.7165	10.799	10.582	10.4842	10.847	11.0315	11.0396
Tgfb1	10.8257	11.0771	11.5792	11.2258	10.7189	10.8062	10.7732	11.1305	10.7219	10.9542	10.919
Ccl8	5.48083	6.22688	6.4235	6.32663	4.85293	5.47707	5.32669	5.68701	5.99136	7.12461	6.29739
Hmgb1	13.0173	13.0926	13.1178	13.1608	13.0058	12.953	12.9993	13.141	13.0201	12.8486	12.7793
Jun	11.7699	11.7964	11.6087	11.5591	11.6511	11.7941	11.8729	11.7518	11.7827	12.2108	12.2316
Oas2	6.92443	7.06818	7.12611	6.94744	8.95942	9.07292	8.69794	10.052	12.7554	13.556	13.4267
Il5	3.92443	4.03423	3.33604	4.18367	3.80562	3.94364	3.97305	4.64261	4.92097	4.82344	4.97546
Creb1	9.65395	9.61633	9.18779	9.24256	9.7205	9.76851	9.65018	9.46279	9.56771	9.44235	9.59284
Map2k6	10.6142	10.6643	10.4645	10.4836	10.6402	10.5668	10.5522	10.7524	10.4492	9.9905	9.95274
Cxcl2	3.42193	2.96385	2.75108	3.5056	3.80562	3.01764	3.12505	3.89054	3.59904	4.33801	4.32338
Cebpb	9.86902	11.1257	12.5661	12.8608	9.1795	9.30119	9.32669	12.5827	9.94777	11.217	10.9621
Cxcr2	3.2964	3.64192	4.45151	3.99103	3.35816	3.78317	3.61048	4.3975	4.6865	4.92298	3.83795
Il12a	5.12237	5.28577	4.96053	5.68617	4.65362	5.33957	4.93241	5.16618	5.05847	4.71653	4.83795
Rapgef2	12.1729	12.174	11.9213	11.9433	12.1024	12.084	12.1557	12.0217	12.1637	12.3609	12.2634
Ifna1	3.42193	3.72938	3.83854	4.12227	3.48369	3.86564	3.71002	3.96454	6.29948	6.14537	7.87358
Irf5	8.00188	8.21556	8.2549	8.21342	8.02801	8.00859	8.16945	8.22004	9.58203	10.6689	10.6219
Cfl1	15.6953	15.7345	15.5639	15.6075	15.6152	15.5921	15.5543	15.6028	15.6439	15.5988	15.6586
Cysltr2	6.5094	6.82183	5.999	6.3536	6.16552	6.50307	6.32669	6.4108	7.00843	7.06048	7.17424
Alox5	5.66986	5.98177	6.60906	6.22806	5.22066	5.31042	5.32669	5.75114	4.50593	5.26401	5.03959
Il18rap	4.69495	4.81184	5.33604	4.76863	4.94312	5.05326	4.80313	5.10205	5.88444	6.82344	6.03959
Mapk14	11.5687	11.6921	11.8823	11.7602	11.5804	11.6003	11.6463	11.7327	11.6984	11.8024	11.6213
Tnf	4.2964	5.34236	4.75108	5.1533	3.98619	4.94364	4.75732	4.3975	6.74879	8.07137	7.62455
Areg	6.22929	7.35616	5.90082	6.97375	5.51344	5.92453	5.68577	6.03493	5.35393	6.68851	6.27091
Cd163	7.77949	8.01696	9.00846	8.46599	7.49119	7.81983	7.85841	8.69246	7.25725	7.2449	6.81981
Flt1	10.4736	10.4388	10.5911	10.5514	10.3643	10.438	10.4658	10.5336	10.5089	9.99908	10.5146
Ccr1	6.40683	6.75044	7.53243	7.31295	6.87601	6.86564	6.84752	7.65384	7.184	8.07137	7.27091
Mapk1	11.1824	11.1039	11.374	11.344	11.1997	11.1911	11.1441	11.2039	11.1167	11.1556	11.1307
Masp1	7.48802	7.91804	7.59657	7.59871	7.88172	7.77253	8.0077	7.64824	7.96536	8.17596	8.10099
Hspb1	13.1701	13.3289	12.4681	13.0104	13.1474	13.0785	12.9696	12.851	12.7721	13.0791	13.0347
Mmp3	8.1131	8.03852	9.0272	7.67017	7.88172	8.13034	7.78041	8.19336	7.00843	8.50794	7.85588
Nos2	6.0069	5.9457	6.21051	5.93856	6.18413	5.6026	6.17816	6.21247	6.27146	7.33801	6.78281
Ccl17	4.64433	4.72938	4.79547	4.5056	4.59917	4.50307	4.84752	4.68701	4.05847	5.71653	4.90834
Ptgs2	7.5094	7.42328	6.83854	7.28521	7.81162	7.83526	8.02229	7.35686	7.64343	8.4673	8.65558
C8a	3.92443	3.81184	3.21051	3.40606	3.89873	3.50307	3.50356	2.96454	2.59904	4.18601	3.68595
Tgfb2	12.9935	12.989	12.4345	12.5618	12.9976	13.0026	13.0253	12.7585	12.9288	12.781	12.7291
C2	10.2758	10.2334	10.5919	10.1705	10.4657	10.4974	10.2849	10.7281	11.8042	13.2019	12.7684
Cd40	7.13159	6.96385	6.83854	6.89333	7.33336	7.16332	6.98303	6.7087	7.99992	9.22066	8.90404
Ptgir	6.77949	6.85137	7.23489	7.28521	6.96482	6.43718	6.73386	7.34997	6.88444	6.92298	7.17424
Ccl4	3.42193	3.34236	3.55843	4.18367	4.06865	4.08803	4.26256	4.10205	7.43193	9.19599	8.7157
C3	6.39156	6.76086	10.5792	10.7478	5.89873	6.43718	6.21252	10.577	7.21375	9.28755	8.31044
Cd86	6.92443	6.85137	7.59657	7.30607	7.01767	7.01764	7.0028	7.52526	8.48168	9.41696	9.10474
Ifi27l2a	9.46997	9.72407	10.2228	9.45824	12.8154	12.5246	11.9048	13.6656	15.0335	15.8849	15.309
Mapk3	13.1183	13.1854	13.6064	13.6937	13.0551	13.0953	13.0642	13.5049	12.8428	12.7308	12.8132
Il13	3.1589	3.44927	3.55843	3.68617	2.89873	3.39615	3.12505	3.64261	3.92097	4.60105	4.32338
Trem2	7.37613	7.23437	7.71686	7.24976	7.56406	7.64991	7.47555	7.74065	7.0253	7.33801	6.85588
Il6ra	7.36835	8.4589	8.39493	8.2317	7.34994	7.70133	7.47555	8.20867	7.95659	8.57067	7.77341
Tlr3	6.5094	6.6972	8.56165	8.80572	7.36633	7.6086	6.99295	9.25548	11.8769	12.384	12.6648

## Sheet: DGE Eye_DV_v_mock
Gene	Log2 fold change	std error (log2)	Lower confidence limit (log2)	Upper confidence limit (log2)	Linear fold change	Lower confidence limit (linear)	Upper confidence limit (linear)	P-value	BY.p.value
Ifit1-mRNA	3.66	0.333	3	4.31	12.6	8.02	19.8	4.19e-06	0.00413
Ifi44-mRNA	2.91	0.304	2.31	3.51	7.52	4.98	11.4	1.18e-05	0.00413
Ifi27l2a-mRNA	3.13	0.331	2.48	3.78	8.77	5.59	13.8	1.29e-05	0.00413
Oas1a-mRNA	3.23	0.348	2.55	3.91	9.4	5.86	15.1	1.47e-05	0.00413
Oas2-mRNA	2.38	0.278	1.84	2.93	5.22	3.58	7.61	2.63e-05	0.00524
Mx2-mRNA	2.72	0.319	2.09	3.34	6.57	4.26	10.1	2.79e-05	0.00524
Irf7-mRNA	2.78	0.336	2.12	3.44	6.86	4.35	10.8	3.43e-05	0.0053
Ifit3-mRNA	2.27	0.278	1.72	2.81	4.82	3.3	7.02	3.76e-05	0.0053
Oasl1-mRNA	2.42	0.346	1.74	3.1	5.35	3.35	8.56	0.000113	0.0141
Iigp1-mRNA	2.34	0.362	1.63	3.05	5.06	3.09	8.28	0.000197	0.0222
Stat1-mRNA	0.934	0.186	0.57	1.3	1.91	1.48	2.46	0.00102	0.105
Stat2-mRNA	0.56	0.142	0.282	0.838	1.47	1.22	1.79	0.00424	0.399
Arg1-mRNA	-3.12	0.831	-4.74	-1.49	0.115	0.0373	0.357	0.00563	0.488
Irf3-mRNA	-0.421	0.122	-0.66	-0.182	0.747	0.633	0.882	0.00872	0.664
Cxcl10-mRNA	1.63	0.473	0.7	2.55	3.09	1.62	5.87	0.00883	0.664
Alox5-mRNA	-0.941	0.283	-1.49	-0.387	0.521	0.355	0.765	0.0104	0.731
Retnla-mRNA	-1.74	0.549	-2.82	-0.669	0.298	0.142	0.629	0.013	0.8
Fos-mRNA	0.901	0.284	0.344	1.46	1.87	1.27	2.75	0.0132	0.8
Ptger3-mRNA	-0.791	0.252	-1.29	-0.298	0.578	0.41	0.814	0.0138	0.8
Mmp9-mRNA	-2.04	0.654	-3.32	-0.76	0.243	0.0999	0.591	0.0142	0.8
Ccl8-mRNA	-1.01	0.341	-1.68	-0.343	0.496	0.312	0.788	0.018	0.945
H2-Ea-ps-mRNA	-2.01	0.689	-3.36	-0.662	0.248	0.0971	0.632	0.0193	0.945
Ptger4-mRNA	-0.734	0.251	-1.23	-0.241	0.601	0.427	0.846	0.0193	0.945
Areg-mRNA	-1.09	0.392	-1.86	-0.327	0.468	0.275	0.797	0.0234	1
Ppp1r12b-mRNA	0.155	0.0557	0.0462	0.265	1.11	1.03	1.2	0.0236	1
Ptgs1-mRNA	-0.381	0.137	-0.649	-0.113	0.768	0.638	0.925	0.0238	1
H2-Eb1-mRNA	-1.54	0.585	-2.69	-0.395	0.344	0.155	0.761	0.03	1
Ccr2-mRNA	-1.26	0.497	-2.24	-0.287	0.417	0.212	0.819	0.0348	1
Myc-mRNA	-0.628	0.25	-1.12	-0.137	0.647	0.461	0.909	0.0365	1
Map3k5-mRNA	-0.224	0.091	-0.402	-0.0456	0.856	0.757	0.969	0.0393	1
Ifit2-mRNA	0.61	0.252	0.115	1.1	1.53	1.08	2.15	0.042	1
Tgfb1-mRNA	-0.338	0.142	-0.617	-0.0598	0.791	0.652	0.959	0.0445	1
Cxcl9-mRNA	1.11	0.475	0.184	2.04	2.17	1.14	4.13	0.0468	1
Cfd-mRNA	-5.01	2.21	-9.34	-0.675	0.0311	0.00155	0.626	0.0533	1
Ptgs2-mRNA	0.524	0.232	0.0691	0.978	1.44	1.05	1.97	0.0539	1
Tbxa2r-mRNA	-0.491	0.22	-0.922	-0.0607	0.711	0.528	0.959	0.0558	1
Maff-mRNA	-0.585	0.266	-1.11	-0.0645	0.667	0.465	0.956	0.0587	1
Cfb-mRNA	0.689	0.316	0.0709	1.31	1.61	1.05	2.48	0.0604	1
Ltb4r1-mRNA	-0.822	0.383	-1.57	-0.0722	0.566	0.336	0.951	0.0639	1
Nfe2l2-mRNA	-0.253	0.118	-0.484	-0.0215	0.839	0.715	0.985	0.0646	1
Hras1-mRNA	-0.304	0.143	-0.585	-0.0223	0.81	0.667	0.985	0.0673	1
Rac1-mRNA	-0.0708	0.0338	-0.137	-0.00461	0.952	0.909	0.997	0.0693	1
Ccl24-mRNA	-0.639	0.319	-1.26	-0.0144	0.642	0.416	0.99	0.0799	1
Il1r1-mRNA	-0.933	0.471	-1.86	-0.00937	0.524	0.276	0.994	0.0831	1
Tradd-mRNA	-0.321	0.165	-0.643	0.00175	0.801	0.64	1	0.0871	1
Ccl21a-mRNA	-0.713	0.366	-1.43	0.00486	0.61	0.371	1	0.0874	1
Rock2-mRNA	-0.104	0.0557	-0.213	0.00554	0.931	0.863	1	0.0999	1
Mrc1-mRNA	-0.446	0.241	-0.918	0.0267	0.734	0.529	1.02	0.102	1
Creb1-mRNA	0.229	0.127	-0.0193	0.478	1.17	0.987	1.39	0.108	1
Ccl19-mRNA	-0.923	0.511	-1.93	0.0793	0.527	0.263	1.06	0.109	1
Rela-mRNA	-0.227	0.126	-0.475	0.0203	0.854	0.719	1.01	0.11	1
Rhoa-mRNA	-0.166	0.0928	-0.348	0.0155	0.891	0.785	1.01	0.111	1
Tgfbr1-mRNA	0.0915	0.0521	-0.0107	0.194	1.07	0.993	1.14	0.117	1
Il6ra-mRNA	-0.473	0.27	-1	0.0567	0.72	0.499	1.04	0.118	1
Ltb4r2-mRNA	-0.744	0.436	-1.6	0.11	0.597	0.33	1.08	0.126	1
Gnaq-mRNA	0.0672	0.0396	-0.0104	0.145	1.05	0.993	1.11	0.128	1
Mapk3-mRNA	-0.23	0.136	-0.498	0.0367	0.852	0.708	1.03	0.129	1
Traf2-mRNA	-0.136	0.0807	-0.294	0.0221	0.91	0.816	1.02	0.13	1
Myd88-mRNA	-0.505	0.308	-1.11	0.0987	0.705	0.464	1.07	0.14	1
Fxyd2-mRNA	-0.398	0.243	-0.874	0.0783	0.759	0.546	1.06	0.14	1
Il1rap-mRNA	-0.329	0.201	-0.723	0.0654	0.796	0.606	1.05	0.141	1
Il10rb-mRNA	-0.401	0.249	-0.89	0.087	0.757	0.54	1.06	0.146	1
Crp-mRNA	0.451	0.28	-0.0983	1	1.37	0.934	2	0.146	1
Masp1-mRNA	0.187	0.117	-0.0422	0.417	1.14	0.971	1.33	0.148	1
Trem2-mRNA	0.229	0.143	-0.0518	0.509	1.17	0.965	1.42	0.149	1
Cfl1-mRNA	-0.0592	0.0375	-0.133	0.0142	0.96	0.912	1.01	0.153	1
Twist2-mRNA	-0.171	0.111	-0.388	0.0453	0.888	0.764	1.03	0.16	1
Tgfb2-mRNA	0.184	0.12	-0.0511	0.419	1.14	0.965	1.34	0.164	1
Ltb-mRNA	-0.553	0.361	-1.26	0.155	0.682	0.417	1.11	0.164	1
Ccl11-mRNA	-1	0.66	-2.3	0.289	0.499	0.203	1.22	0.167	1
Mafk-mRNA	-0.224	0.152	-0.521	0.0735	0.856	0.697	1.05	0.178	1
Il1a-mRNA	-0.429	0.297	-1.01	0.153	0.743	0.496	1.11	0.186	1
Shc1-mRNA	-0.0383	0.0271	-0.0914	0.0148	0.974	0.939	1.01	0.195	1
Grb2-mRNA	-0.0275	0.0195	-0.0656	0.0107	0.981	0.956	1.01	0.196	1
Tlr4-mRNA	-0.343	0.248	-0.83	0.144	0.788	0.563	1.1	0.204	1
Nod1-mRNA	-0.342	0.251	-0.834	0.15	0.789	0.561	1.11	0.21	1
Mapkapk2-mRNA	-0.16	0.118	-0.39	0.0709	0.895	0.763	1.05	0.212	1
Relb-mRNA	-0.313	0.233	-0.771	0.145	0.805	0.586	1.11	0.217	1
Pla2g4a-mRNA	-0.164	0.124	-0.406	0.0783	0.893	0.755	1.06	0.221	1
Masp2-mRNA	0.107	0.081	-0.0518	0.266	1.08	0.965	1.2	0.223	1
Cebpb-mRNA	-1.07	0.809	-2.65	0.52	0.478	0.159	1.43	0.224	1
Tcf4-mRNA	0.113	0.0868	-0.0572	0.283	1.08	0.961	1.22	0.229	1
Cd55-mRNA	-0.514	0.398	-1.29	0.265	0.7	0.408	1.2	0.232	1
Hif1a-mRNA	0.152	0.118	-0.08	0.384	1.11	0.946	1.3	0.235	1
Alox12-mRNA	-0.451	0.353	-1.14	0.24	0.731	0.453	1.18	0.236	1
Ptger1-mRNA	0.155	0.122	-0.0831	0.394	1.11	0.944	1.31	0.237	1
Nfkb1-mRNA	-0.17	0.133	-0.431	0.0911	0.889	0.742	1.07	0.238	1
Tlr9-mRNA	0.327	0.259	-0.181	0.836	1.25	0.882	1.78	0.242	1
Mapk8-mRNA	0.0751	0.0597	-0.0419	0.192	1.05	0.971	1.14	0.244	1
Nlrp3-mRNA	0.329	0.262	-0.186	0.843	1.26	0.879	1.79	0.246	1
C1qb-mRNA	0.213	0.17	-0.121	0.546	1.16	0.92	1.46	0.247	1
Map3k1-mRNA	-0.165	0.133	-0.425	0.0957	0.892	0.745	1.07	0.25	1
Cd163-mRNA	-0.372	0.301	-0.963	0.218	0.772	0.513	1.16	0.252	1
Tslp-mRNA	-0.226	0.184	-0.586	0.134	0.855	0.666	1.1	0.253	1
Pdgfa-mRNA	-0.228	0.186	-0.593	0.137	0.854	0.663	1.1	0.255	1
Map2k4-mRNA	-0.0424	0.0349	-0.111	0.0261	0.971	0.926	1.02	0.26	1
Gnb1-mRNA	0.127	0.105	-0.079	0.333	1.09	0.947	1.26	0.262	1
Mapk14-mRNA	-0.0862	0.0715	-0.226	0.0539	0.942	0.855	1.04	0.262	1
Keap1-mRNA	-0.144	0.12	-0.38	0.0915	0.905	0.769	1.07	0.265	1
Ager-mRNA	0.146	0.122	-0.0931	0.384	1.11	0.938	1.31	0.266	1
Il18-mRNA	-0.174	0.148	-0.463	0.116	0.887	0.725	1.08	0.274	1
Hmgb1-mRNA	-0.0725	0.0619	-0.194	0.0488	0.951	0.874	1.03	0.275	1
Mapk1-mRNA	-0.0668	0.0577	-0.18	0.0463	0.955	0.883	1.03	0.28	1
Cdc42-mRNA	-0.0765	0.0664	-0.207	0.0537	0.948	0.867	1.04	0.283	1
Prkca-mRNA	0.131	0.116	-0.0963	0.359	1.1	0.935	1.28	0.291	1
Gngt1-mRNA	0.194	0.173	-0.146	0.533	1.14	0.904	1.45	0.297	1
Stat3-mRNA	-0.287	0.257	-0.79	0.217	0.82	0.578	1.16	0.297	1
C1qa-mRNA	0.177	0.16	-0.137	0.492	1.13	0.909	1.41	0.301	1
Smad7-mRNA	-0.0822	0.0753	-0.23	0.0653	0.945	0.853	1.05	0.307	1
Prkcb-mRNA	0.165	0.153	-0.135	0.465	1.12	0.91	1.38	0.313	1
Cysltr1-mRNA	0.104	0.0988	-0.0895	0.298	1.07	0.94	1.23	0.323	1
Tlr6-mRNA	-0.231	0.222	-0.667	0.205	0.852	0.63	1.15	0.33	1
C3ar1-mRNA	0.206	0.202	-0.19	0.602	1.15	0.876	1.52	0.338	1
Lta-mRNA	0.219	0.217	-0.206	0.643	1.16	0.867	1.56	0.343	1
C1s-mRNA	-0.318	0.316	-0.937	0.301	0.802	0.522	1.23	0.344	1
Bcl6-mRNA	-0.797	0.8	-2.36	0.771	0.576	0.194	1.71	0.348	1
Mknk1-mRNA	-0.0441	0.0444	-0.131	0.0428	0.97	0.913	1.03	0.349	1
Il22-mRNA	0.476	0.479	-0.463	1.42	1.39	0.726	2.67	0.349	1
Mx1-mRNA	0.174	0.176	-0.171	0.518	1.13	0.888	1.43	0.352	1
Cd4-mRNA	-0.338	0.343	-1.01	0.333	0.791	0.496	1.26	0.352	1
Myl2-mRNA	0.338	0.343	-0.335	1.01	1.26	0.793	2.02	0.353	1
Ly96-mRNA	-0.159	0.162	-0.477	0.16	0.896	0.718	1.12	0.357	1
Tlr5-mRNA	-0.611	0.629	-1.84	0.621	0.655	0.279	1.54	0.359	1
C4a-mRNA	0.384	0.401	-0.402	1.17	1.31	0.757	2.25	0.366	1
Rps6ka5-mRNA	0.0922	0.0967	-0.0973	0.282	1.07	0.935	1.22	0.368	1
Bcl2l1-mRNA	0.0615	0.0652	-0.0664	0.189	1.04	0.955	1.14	0.374	1
Mmp3-mRNA	-0.312	0.336	-0.97	0.346	0.806	0.511	1.27	0.38	1
Map3k7-mRNA	-0.0206	0.0228	-0.0654	0.0241	0.986	0.956	1.02	0.392	1
C3-mRNA	-0.997	1.16	-3.27	1.27	0.501	0.104	2.42	0.415	1
Tlr7-mRNA	0.218	0.256	-0.284	0.72	1.16	0.821	1.65	0.419	1
Ddit3-mRNA	0.128	0.154	-0.174	0.431	1.09	0.886	1.35	0.429	1
Elk1-mRNA	0.11	0.134	-0.152	0.373	1.08	0.9	1.3	0.434	1
Ccl5-mRNA	0.346	0.424	-0.485	1.18	1.27	0.715	2.26	0.438	1
Limk1-mRNA	0.0907	0.112	-0.128	0.309	1.06	0.915	1.24	0.44	1
Mafg-mRNA	-0.0528	0.0659	-0.182	0.0764	0.964	0.881	1.05	0.446	1
Ccl7-mRNA	0.285	0.357	-0.416	0.985	1.22	0.75	1.98	0.449	1
Ptgir-mRNA	-0.16	0.201	-0.554	0.235	0.895	0.681	1.18	0.45	1
Mef2d-mRNA	0.0518	0.0664	-0.0784	0.182	1.04	0.947	1.13	0.458	1
Ptgfr-mRNA	-0.211	0.272	-0.745	0.323	0.864	0.597	1.25	0.461	1
Map3k9-mRNA	0.113	0.147	-0.175	0.4	1.08	0.886	1.32	0.464	1
C2-mRNA	0.177	0.231	-0.276	0.63	1.13	0.826	1.55	0.467	1
Jun-mRNA	0.0842	0.111	-0.133	0.302	1.06	0.912	1.23	0.47	1
Nod2-mRNA	-0.591	0.792	-2.14	0.961	0.664	0.226	1.95	0.477	1
Map2k1-mRNA	0.0421	0.0571	-0.0698	0.154	1.03	0.953	1.11	0.482	1
Raf1-mRNA	0.0255	0.0365	-0.046	0.097	1.02	0.969	1.07	0.505	1
Hmgn1-mRNA	-0.0311	0.0456	-0.12	0.0584	0.979	0.92	1.04	0.515	1
Gnas-mRNA	-0.0364	0.0542	-0.143	0.0699	0.975	0.906	1.05	0.521	1
Ccl3-mRNA	0.243	0.367	-0.477	0.963	1.18	0.719	1.95	0.527	1
Cysltr2-mRNA	-0.104	0.163	-0.423	0.216	0.931	0.746	1.16	0.543	1
Map2k6-mRNA	0.0718	0.115	-0.154	0.297	1.05	0.899	1.23	0.55	1
Nr3c1-mRNA	-0.0511	0.0871	-0.222	0.12	0.965	0.858	1.09	0.574	1
Nfatc3-mRNA	-0.0316	0.0565	-0.142	0.0791	0.978	0.906	1.06	0.591	1
Flt1-mRNA	-0.0639	0.116	-0.291	0.164	0.957	0.817	1.12	0.597	1
Daxx-mRNA	0.0817	0.149	-0.21	0.373	1.06	0.865	1.3	0.598	1
Hspb2-mRNA	0.0411	0.0754	-0.107	0.189	1.03	0.929	1.14	0.6	1
Max-mRNA	0.0437	0.0802	-0.113	0.201	1.03	0.924	1.15	0.6	1
Mef2a-mRNA	0.0103	0.0189	-0.0267	0.0473	1.01	0.982	1.03	0.601	1
Ripk1-mRNA	-0.0655	0.121	-0.302	0.171	0.956	0.811	1.13	0.602	1
Ripk2-mRNA	0.0735	0.139	-0.2	0.347	1.05	0.871	1.27	0.612	1
Rapgef2-mRNA	0.0382	0.074	-0.107	0.183	1.03	0.929	1.14	0.62	1
Plcb1-mRNA	-0.0588	0.117	-0.288	0.171	0.96	0.819	1.13	0.629	1
Il7-mRNA	-0.646	1.31	-3.21	1.92	0.639	0.108	3.78	0.635	1
Ptger2-mRNA	0.0584	0.12	-0.176	0.293	1.04	0.885	1.23	0.639	1
Il1b-mRNA	0.118	0.245	-0.363	0.599	1.08	0.777	1.51	0.645	1
Cd40-mRNA	0.113	0.239	-0.355	0.582	1.08	0.782	1.5	0.648	1
Il6-mRNA	0.166	0.355	-0.53	0.862	1.12	0.693	1.82	0.653	1
Birc2-mRNA	0.0273	0.0592	-0.0887	0.143	1.02	0.94	1.1	0.656	1
Csf1-mRNA	-0.0829	0.192	-0.46	0.294	0.944	0.727	1.23	0.678	1
Tyrobp-mRNA	-0.0958	0.226	-0.538	0.347	0.936	0.689	1.27	0.683	1
Ccl2-mRNA	-0.172	0.419	-0.993	0.648	0.888	0.503	1.57	0.692	1
Atf2-mRNA	0.0115	0.0313	-0.0499	0.0728	1.01	0.966	1.05	0.724	1
Ptk2-mRNA	-0.0198	0.0565	-0.131	0.0909	0.986	0.914	1.07	0.735	1
Tlr1-mRNA	-0.0792	0.231	-0.531	0.373	0.947	0.692	1.29	0.74	1
Irf5-mRNA	-0.0679	0.2	-0.459	0.324	0.954	0.727	1.25	0.743	1
Itgb2-mRNA	-0.0998	0.327	-0.74	0.54	0.933	0.599	1.45	0.768	1
Tnfaip3-mRNA	0.0385	0.134	-0.224	0.301	1.03	0.856	1.23	0.781	1
Alox15-mRNA	0.0389	0.146	-0.247	0.325	1.03	0.842	1.25	0.797	1
Tollip-mRNA	-0.00756	0.0319	-0.0701	0.055	0.995	0.953	1.04	0.819	1
Irf1-mRNA	-0.0784	0.342	-0.748	0.591	0.947	0.595	1.51	0.824	1
Cd86-mRNA	-0.0485	0.235	-0.508	0.411	0.967	0.703	1.33	0.841	1
Hdac4-mRNA	0.00537	0.027	-0.0475	0.0582	1	0.968	1.04	0.847	1
Tlr3-mRNA	0.113	0.606	-1.08	1.3	1.08	0.474	2.46	0.857	1
Tlr8-mRNA	0.0399	0.225	-0.401	0.481	1.03	0.757	1.4	0.864	1
Nos2-mRNA	0.0395	0.25	-0.45	0.529	1.03	0.732	1.44	0.878	1
Ccr1-mRNA	0.0435	0.306	-0.557	0.644	1.03	0.68	1.56	0.891	1
C1ra-mRNA	-0.0366	0.315	-0.653	0.58	0.975	0.636	1.49	0.91	1
Hmgb2-mRNA	0.0242	0.209	-0.385	0.434	1.02	0.766	1.35	0.911	1
Tlr2-mRNA	0.0265	0.233	-0.43	0.483	1.02	0.742	1.4	0.912	1
Cxcr4-mRNA	-0.0186	0.174	-0.36	0.323	0.987	0.779	1.25	0.918	1
Hspb1-mRNA	-0.0126	0.15	-0.308	0.282	0.991	0.808	1.22	0.935	1
Mef2c_Mm-mRNA	-0.0126	0.181	-0.367	0.342	0.991	0.775	1.27	0.946	1
Tgfb3-mRNA	-0.00534	0.107	-0.215	0.204	0.996	0.861	1.15	0.961	1
Il15-mRNA	-0.0179	0.374	-0.75	0.714	0.988	0.595	1.64	0.963	1

## Sheet: DGE Zika_v_mock
Gene	Log2 fold change	std error (log2)	Lower confidence limit (log2)	Upper confidence limit (log2)	Linear fold change	Lower confidence limit (linear)	Upper confidence limit (linear)	P-value	BY.p.value
Stat2-mRNA	4.09	0.153	3.79	4.39	17	13.8	20.9	4.04e-09	1.7e-06
Stat1-mRNA	5.3	0.2	4.91	5.7	39.5	30.1	51.9	4.46e-09	1.7e-06
Ifit1-mRNA	9.22	0.357	8.52	9.92	597	367	970	5.47e-09	1.7e-06
Ifit3-mRNA	7.62	0.299	7.04	8.21	197	131	296	6.04e-09	1.7e-06
Mx2-mRNA	8.46	0.343	7.79	9.13	353	222	562	7.7e-09	1.74e-06
Ifi44-mRNA	7.54	0.328	6.9	8.19	186	119	291	1.37e-08	2e-06
Oasl1-mRNA	8.27	0.368	7.55	8.99	309	187	509	1.64e-08	2e-06
Oas1a-mRNA	8.38	0.374	7.65	9.11	333	200	554	1.68e-08	2e-06
Irf7-mRNA	8.05	0.362	7.34	8.76	266	163	434	1.75e-08	2e-06
Ifit2-mRNA	6.03	0.271	5.5	6.57	65.5	45.3	94.7	1.77e-08	2e-06
Mx1-mRNA	4.09	0.188	3.72	4.46	17	13.2	22	2.13e-08	2.14e-06
Oas2-mRNA	6.4	0.297	5.82	6.98	84.3	56.3	126	2.28e-08	2.14e-06
Iigp1-mRNA	8.12	0.39	7.36	8.89	279	164	474	2.98e-08	2.58e-06
Cxcl10-mRNA	9.7	0.503	8.71	10.7	832	420	1650	5.45e-08	4.39e-06
Map2k1-mRNA	1.05	0.0617	0.931	1.17	2.07	1.91	2.25	1.42e-07	1.07e-05
Ccl5-mRNA	7.31	0.443	6.44	8.18	159	87	290	1.83e-07	1.29e-05
Ifi27l2a-mRNA	5.72	0.358	5.02	6.42	52.7	32.4	85.6	2.35e-07	1.56e-05
Daxx-mRNA	2.23	0.159	1.92	2.54	4.68	3.77	5.81	6.53e-07	4.09e-05
Tlr9-mRNA	3.21	0.256	2.7	3.71	9.22	6.51	13.1	1.57e-06	9.21e-05
Ccl3-mRNA	4.72	0.379	3.97	5.46	26.3	15.7	44	1.63e-06	9.21e-05
Il1b-mRNA	3	0.248	2.51	3.48	7.97	5.69	11.2	2.06e-06	0.000111
Irf1-mRNA	4.24	0.368	3.52	4.96	18.9	11.4	31.1	2.95e-06	0.000151
Cfb-mRNA	3.79	0.338	3.12	4.45	13.8	8.71	21.8	3.64e-06	0.000179
Cxcl9-mRNA	5.61	0.508	4.62	6.61	48.9	24.5	97.4	4.01e-06	0.000188
Csf1-mRNA	2.24	0.207	1.84	2.65	4.73	3.57	6.27	4.68e-06	0.000211
Irf5-mRNA	2.24	0.211	1.82	2.65	4.71	3.54	6.27	5.46e-06	0.000237
Ccl2-mRNA	4.55	0.45	3.67	5.43	23.4	12.7	43.1	7.81e-06	0.000326
Tlr2-mRNA	2.41	0.246	1.92	2.89	5.3	3.79	7.4	1.01e-05	0.000405
C2-mRNA	2.38	0.249	1.9	2.87	5.22	3.72	7.31	1.17e-05	0.000456
Ccl7-mRNA	3.39	0.375	2.66	4.13	10.5	6.31	17.5	1.78e-05	0.000669
Il1a-mRNA	2.37	0.283	1.82	2.93	5.18	3.52	7.61	3.14e-05	0.00114
C4a-mRNA	3.44	0.432	2.59	4.28	10.8	6.02	19.5	4.54e-05	0.0016
Cd86-mRNA	1.92	0.245	1.44	2.4	3.78	2.71	5.28	5.14e-05	0.00176
C1qb-mRNA	1.41	0.183	1.05	1.77	2.65	2.07	3.4	5.8e-05	0.0019
Cd40-mRNA	1.92	0.25	1.43	2.41	3.78	2.69	5.31	5.89e-05	0.0019
Nlrp3-mRNA	1.96	0.261	1.45	2.47	3.88	2.73	5.53	6.85e-05	0.00214
C1qa-mRNA	1.26	0.173	0.922	1.6	2.4	1.9	3.03	8.38e-05	0.00255
C3ar1-mRNA	1.56	0.217	1.13	1.98	2.95	2.19	3.95	9.31e-05	0.00276
Ripk2-mRNA	1.03	0.149	0.738	1.32	2.04	1.67	2.5	0.000123	0.00355
Ddit3-mRNA	1.12	0.166	0.799	1.45	2.18	1.74	2.73	0.000143	0.00383
Tlr3-mRNA	4.41	0.653	3.13	5.69	21.3	8.77	51.7	0.000144	0.00383
Tlr7-mRNA	1.8	0.267	1.28	2.32	3.48	2.43	5.01	0.000144	0.00383
Birc2-mRNA	0.431	0.064	0.306	0.557	1.35	1.24	1.47	0.000146	0.00383
Il6-mRNA	2.24	0.361	1.53	2.95	4.72	2.89	7.71	0.000259	0.00664
Alox5-mRNA	-1.97	0.343	-2.64	-1.3	0.256	0.16	0.407	0.000433	0.0109
Retnla-mRNA	-3.6	0.635	-4.85	-2.36	0.0823	0.0347	0.195	0.000469	0.0114
Il15-mRNA	2.21	0.392	1.44	2.98	4.64	2.72	7.9	0.000484	0.0114
Nod1-mRNA	1.52	0.27	0.993	2.05	2.87	1.99	4.14	0.000487	0.0114
C1ra-mRNA	1.88	0.338	1.22	2.54	3.68	2.33	5.83	0.000532	0.0122
Itgb2-mRNA	1.88	0.348	1.19	2.56	3.67	2.29	5.89	0.000652	0.0147
Ccl24-mRNA	-1.75	0.351	-2.44	-1.06	0.297	0.184	0.479	0.00107	0.0236
Tbxa2r-mRNA	-1.07	0.237	-1.54	-0.609	0.475	0.344	0.656	0.00194	0.0421
Mrc1-mRNA	-1.13	0.261	-1.64	-0.616	0.458	0.321	0.652	0.00254	0.0537
Ptgs2-mRNA	1.07	0.248	0.584	1.56	2.1	1.5	2.94	0.00257	0.0537
Max-mRNA	0.37	0.0866	0.2	0.54	1.29	1.15	1.45	0.00273	0.0544
Mapk3-mRNA	-0.628	0.147	-0.917	-0.34	0.647	0.53	0.79	0.00274	0.0544
Cxcr4-mRNA	-0.805	0.189	-1.18	-0.435	0.572	0.443	0.74	0.00276	0.0544
Il18-mRNA	0.671	0.158	0.361	0.98	1.59	1.28	1.97	0.0028	0.0544
Cd163-mRNA	-1.4	0.33	-2.04	-0.748	0.38	0.243	0.595	0.00289	0.0551
Mafk-mRNA	0.664	0.162	0.347	0.981	1.58	1.27	1.97	0.00342	0.0643
Cysltr2-mRNA	0.664	0.164	0.342	0.986	1.58	1.27	1.98	0.00374	0.0691
Ptgs1-mRNA	-0.591	0.149	-0.883	-0.3	0.664	0.542	0.812	0.00407	0.074
Tnfaip3-mRNA	0.559	0.144	0.277	0.84	1.47	1.21	1.79	0.0046	0.0824
Cysltr1-mRNA	0.396	0.107	0.187	0.605	1.32	1.14	1.52	0.00594	0.105
Map2k6-mRNA	-0.435	0.124	-0.679	-0.192	0.739	0.625	0.875	0.008	0.139
Nos2-mRNA	0.899	0.259	0.39	1.41	1.86	1.31	2.65	0.00849	0.145
Relb-mRNA	0.863	0.251	0.371	1.36	1.82	1.29	2.56	0.00885	0.149
Masp1-mRNA	0.429	0.126	0.181	0.677	1.35	1.13	1.6	0.00946	0.157
Pdgfa-mRNA	-0.666	0.201	-1.06	-0.272	0.63	0.48	0.828	0.0107	0.171
Ripk1-mRNA	0.428	0.13	0.173	0.682	1.35	1.13	1.6	0.0109	0.171
Il1r1-mRNA	-1.68	0.509	-2.68	-0.678	0.313	0.157	0.625	0.011	0.171
Ptger3-mRNA	-0.897	0.273	-1.43	-0.363	0.537	0.371	0.778	0.011	0.171
Mef2a-mRNA	-0.0671	0.0204	-0.107	-0.0271	0.955	0.928	0.981	0.0111	0.171
Il22-mRNA	1.66	0.507	0.668	2.66	3.17	1.59	6.3	0.0112	0.171
H2-Eb1-mRNA	2.05	0.625	0.819	3.27	4.13	1.76	9.65	0.0114	0.171
Jun-mRNA	0.391	0.12	0.156	0.626	1.31	1.11	1.54	0.0115	0.171
Hmgb1-mRNA	-0.216	0.0669	-0.347	-0.0846	0.861	0.786	0.943	0.0122	0.178
Stat3-mRNA	0.883	0.277	0.34	1.43	1.84	1.27	2.69	0.0129	0.186
Alox15-mRNA	0.486	0.154	0.183	0.788	1.4	1.14	1.73	0.0137	0.195
Cd55-mRNA	-1.31	0.431	-2.15	-0.462	0.404	0.225	0.726	0.0162	0.229
Rock2-mRNA	0.181	0.0602	0.0634	0.299	1.13	1.04	1.23	0.0167	0.233
Keap1-mRNA	0.389	0.129	0.135	0.643	1.31	1.1	1.56	0.0169	0.233
Fxyd2-mRNA	-0.762	0.266	-1.28	-0.241	0.59	0.411	0.846	0.0209	0.284
Shc1-mRNA	-0.0834	0.0293	-0.141	-0.0261	0.944	0.907	0.982	0.0215	0.288
Mmp9-mRNA	-2	0.707	-3.39	-0.616	0.25	0.0956	0.652	0.0221	0.293
Tyrobp-mRNA	0.687	0.244	0.21	1.16	1.61	1.16	2.24	0.0224	0.294
Ptk2-mRNA	0.172	0.061	0.0521	0.291	1.13	1.04	1.22	0.0227	0.294
Fos-mRNA	0.842	0.307	0.24	1.44	1.79	1.18	2.72	0.0253	0.325
Irf3-mRNA	-0.359	0.132	-0.617	-0.1	0.78	0.652	0.933	0.0262	0.329
Plcb1-mRNA	-0.344	0.126	-0.591	-0.096	0.788	0.664	0.936	0.0263	0.329
Arg1-mRNA	-2.41	0.897	-4.17	-0.65	0.188	0.0557	0.637	0.0277	0.344
Hras1-mRNA	0.411	0.155	0.107	0.715	1.33	1.08	1.64	0.0292	0.358
Rapgef2-mRNA	0.209	0.0799	0.0525	0.366	1.16	1.04	1.29	0.0308	0.373
Trem2-mRNA	-0.395	0.155	-0.698	-0.0916	0.761	0.617	0.938	0.034	0.408
Maff-mRNA	0.711	0.283	0.156	1.27	1.64	1.11	2.4	0.0362	0.427
Ptgfr-mRNA	-0.741	0.295	-1.32	-0.162	0.598	0.401	0.894	0.0364	0.427
Hspb2-mRNA	0.199	0.0814	0.0396	0.359	1.15	1.03	1.28	0.0402	0.467
Myc-mRNA	-0.65	0.27	-1.18	-0.12	0.637	0.441	0.92	0.0428	0.49
Ccl11-mRNA	-1.71	0.714	-3.11	-0.315	0.305	0.116	0.804	0.043	0.49
Tradd-mRNA	-0.415	0.178	-0.764	-0.0656	0.75	0.589	0.956	0.0483	0.544
Ltb-mRNA	0.887	0.382	0.138	1.64	1.85	1.1	3.11	0.0487	0.544
Myd88-mRNA	0.759	0.332	0.109	1.41	1.69	1.08	2.66	0.0515	0.564
Mknk1-mRNA	-0.11	0.0479	-0.203	-0.0156	0.927	0.868	0.989	0.0516	0.564
Traf2-mRNA	0.199	0.0871	0.0279	0.369	1.15	1.02	1.29	0.052	0.564
Cfd-mRNA	-5.33	2.39	-10	-0.654	0.0248	0.00097	0.636	0.056	0.601
Tgfb1-mRNA	-0.34	0.154	-0.641	-0.0386	0.79	0.641	0.974	0.058	0.614
Ager-mRNA	0.291	0.132	0.0327	0.548	1.22	1.02	1.46	0.0582	0.614
Tcf4-mRNA	0.203	0.0938	0.019	0.387	1.15	1.01	1.31	0.0625	0.65
Il10rb-mRNA	-0.581	0.269	-1.11	-0.0529	0.669	0.464	0.964	0.0631	0.65
Tlr5-mRNA	-1.47	0.681	-2.8	-0.132	0.362	0.143	0.912	0.0634	0.65
Il1rap-mRNA	0.459	0.217	0.0337	0.883	1.37	1.02	1.84	0.0673	0.684
Ccl19-mRNA	1.11	0.529	0.0706	2.15	2.16	1.05	4.42	0.0696	0.701
H2-Ea-ps-mRNA	1.54	0.742	0.0812	2.99	2.9	1.06	7.95	0.0723	0.721
Tollip-mRNA	-0.0699	0.0345	-0.137	-0.00233	0.953	0.909	0.998	0.0771	0.763
Hmgb2-mRNA	-0.451	0.231	-0.903	0.00135	0.732	0.535	1	0.0864	0.848
Pla2g4a-mRNA	0.259	0.134	-0.00288	0.52	1.2	0.998	1.43	0.0886	0.861
Mapk1-mRNA	-0.12	0.0623	-0.242	0.00199	0.92	0.845	1	0.09	0.867
Bcl6-mRNA	-1.55	0.864	-3.25	0.142	0.341	0.105	1.1	0.11	1
Mef2c_Mm-mRNA	-0.351	0.196	-0.735	0.0327	0.784	0.601	1.02	0.111	1
Areg-mRNA	-0.704	0.42	-1.53	0.119	0.614	0.347	1.09	0.132	1
Twist2-mRNA	-0.196	0.119	-0.431	0.0376	0.873	0.742	1.03	0.139	1
Hmgn1-mRNA	-0.0807	0.0493	-0.177	0.0159	0.946	0.884	1.01	0.14	1
Tlr1-mRNA	0.405	0.248	-0.0803	0.891	1.32	0.946	1.85	0.141	1
Atf2-mRNA	0.0536	0.0338	-0.0126	0.12	1.04	0.991	1.09	0.151	1
Lta-mRNA	0.362	0.229	-0.0866	0.81	1.28	0.942	1.75	0.152	1
Raf1-mRNA	0.0604	0.0394	-0.0168	0.138	1.04	0.988	1.1	0.164	1
Ccr1-mRNA	0.504	0.329	-0.141	1.15	1.42	0.907	2.22	0.164	1
Tlr8-mRNA	0.366	0.24	-0.104	0.837	1.29	0.93	1.79	0.166	1
Mapk8-mRNA	0.0979	0.0644	-0.0285	0.224	1.07	0.98	1.17	0.167	1
Map3k5-mRNA	-0.149	0.0983	-0.342	0.0435	0.902	0.789	1.03	0.168	1
Ptger4-mRNA	-0.402	0.27	-0.931	0.127	0.757	0.525	1.09	0.175	1
Rhoa-mRNA	-0.148	0.1	-0.344	0.0488	0.903	0.788	1.03	0.179	1
Elk1-mRNA	0.213	0.145	-0.0705	0.497	1.16	0.952	1.41	0.179	1
Flt1-mRNA	-0.18	0.125	-0.426	0.0657	0.883	0.744	1.05	0.189	1
Cebpb-mRNA	-1.23	0.874	-2.94	0.483	0.426	0.13	1.4	0.197	1
Ltb4r2-mRNA	-0.626	0.47	-1.55	0.295	0.648	0.342	1.23	0.219	1
Nfe2l2-mRNA	-0.161	0.127	-0.411	0.0883	0.894	0.752	1.06	0.241	1
Nod2-mRNA	1.02	0.852	-0.652	2.69	2.03	0.637	6.45	0.266	1
Mmp3-mRNA	-0.433	0.363	-1.14	0.278	0.74	0.452	1.21	0.267	1
Tgfbr1-mRNA	0.0655	0.0563	-0.0449	0.176	1.05	0.969	1.13	0.278	1
Map3k1-mRNA	-0.165	0.144	-0.446	0.117	0.892	0.734	1.08	0.285	1
Mafg-mRNA	0.0799	0.0712	-0.0597	0.219	1.06	0.959	1.16	0.295	1
Rac1-mRNA	-0.0407	0.0365	-0.112	0.0308	0.972	0.925	1.02	0.297	1
Map2k4-mRNA	-0.0419	0.0377	-0.116	0.032	0.971	0.923	1.02	0.299	1
Ccl8-mRNA	0.385	0.351	-0.302	1.07	1.31	0.811	2.1	0.304	1
Il7-mRNA	1.53	1.41	-1.23	4.29	2.89	0.427	19.6	0.308	1
Mapkapk2-mRNA	-0.133	0.127	-0.382	0.116	0.912	0.768	1.08	0.327	1
C3-mRNA	-1.29	1.25	-3.74	1.17	0.41	0.0748	2.24	0.334	1
Gnaq-mRNA	0.0431	0.0427	-0.0406	0.127	1.03	0.972	1.09	0.342	1
Gnb1-mRNA	0.111	0.113	-0.112	0.333	1.08	0.925	1.26	0.358	1
Ccl21a-mRNA	-0.371	0.396	-1.15	0.405	0.773	0.452	1.32	0.376	1
Alox12-mRNA	-0.352	0.381	-1.1	0.394	0.783	0.467	1.31	0.382	1
Cd4-mRNA	0.311	0.366	-0.407	1.03	1.24	0.754	2.04	0.421	1
Rela-mRNA	-0.115	0.136	-0.382	0.153	0.924	0.767	1.11	0.424	1
Prkca-mRNA	-0.103	0.126	-0.35	0.143	0.931	0.785	1.1	0.434	1
Cdc42-mRNA	-0.0575	0.0718	-0.198	0.0831	0.961	0.872	1.06	0.446	1
Creb1-mRNA	0.102	0.137	-0.166	0.371	1.07	0.891	1.29	0.476	1
Tslp-mRNA	-0.147	0.197	-0.534	0.24	0.903	0.691	1.18	0.478	1
Rps6ka5-mRNA	0.0766	0.104	-0.128	0.281	1.05	0.915	1.22	0.484	1
Hif1a-mRNA	0.091	0.128	-0.159	0.341	1.07	0.895	1.27	0.497	1
Bcl2l1-mRNA	0.0487	0.0705	-0.0894	0.187	1.03	0.94	1.14	0.509	1
Ccr2-mRNA	0.355	0.533	-0.689	1.4	1.28	0.62	2.64	0.524	1
Masp2-mRNA	0.0523	0.0875	-0.119	0.224	1.04	0.921	1.17	0.567	1
Nfkb1-mRNA	0.083	0.144	-0.199	0.365	1.06	0.871	1.29	0.579	1
Gngt1-mRNA	0.107	0.187	-0.26	0.474	1.08	0.835	1.39	0.585	1
Mef2d-mRNA	0.0406	0.0717	-0.1	0.181	1.03	0.933	1.13	0.587	1
Tlr6-mRNA	0.133	0.239	-0.336	0.602	1.1	0.792	1.52	0.592	1
Ptgir-mRNA	-0.117	0.217	-0.543	0.308	0.922	0.686	1.24	0.603	1
Ptger2-mRNA	-0.068	0.129	-0.321	0.185	0.954	0.8	1.14	0.613	1
Smad7-mRNA	0.0407	0.0813	-0.119	0.2	1.03	0.921	1.15	0.63	1
Tgfb3-mRNA	0.0562	0.116	-0.17	0.283	1.04	0.889	1.22	0.64	1
Myl2-mRNA	0.178	0.371	-0.549	0.905	1.13	0.683	1.87	0.644	1
Ptger1-mRNA	-0.0609	0.131	-0.319	0.197	0.959	0.802	1.15	0.655	1
Tlr4-mRNA	-0.122	0.268	-0.647	0.403	0.919	0.639	1.32	0.662	1
Hdac4-mRNA	-0.013	0.0291	-0.0701	0.0441	0.991	0.953	1.03	0.667	1
Crp-mRNA	0.138	0.308	-0.466	0.741	1.1	0.724	1.67	0.667	1
Ly96-mRNA	-0.0752	0.175	-0.419	0.268	0.949	0.748	1.2	0.679	1
Limk1-mRNA	0.0506	0.121	-0.186	0.287	1.04	0.879	1.22	0.686	1
Cfl1-mRNA	-0.0166	0.0405	-0.096	0.0627	0.989	0.936	1.04	0.692	1
Hspb1-mRNA	-0.0612	0.163	-0.38	0.257	0.958	0.769	1.2	0.716	1
Tgfb2-mRNA	0.0484	0.13	-0.206	0.302	1.03	0.867	1.23	0.719	1
Ltb4r1-mRNA	-0.15	0.407	-0.948	0.647	0.901	0.519	1.57	0.722	1
Map3k9-mRNA	0.0543	0.158	-0.256	0.365	1.04	0.837	1.29	0.741	1
Nfatc3-mRNA	-0.0195	0.061	-0.139	0.1	0.987	0.908	1.07	0.758	1
Mapk14-mRNA	-0.0204	0.0772	-0.172	0.131	0.986	0.888	1.1	0.799	1
Il6ra-mRNA	-0.058	0.291	-0.628	0.512	0.961	0.647	1.43	0.847	1
Map3k7-mRNA	-0.00437	0.0247	-0.0527	0.0439	0.997	0.964	1.03	0.864	1
Gnas-mRNA	-0.00922	0.0586	-0.124	0.106	0.994	0.918	1.08	0.879	1
C1s-mRNA	-0.0524	0.341	-0.721	0.617	0.964	0.607	1.53	0.882	1
Prkcb-mRNA	-0.025	0.166	-0.35	0.3	0.983	0.785	1.23	0.884	1
Ppp1r12b-mRNA	-0.00883	0.0602	-0.127	0.109	0.994	0.916	1.08	0.887	1
Grb2-mRNA	-0.00271	0.021	-0.0439	0.0385	0.998	0.97	1.03	0.901	1
Nr3c1-mRNA	-0.00854	0.0941	-0.193	0.176	0.994	0.875	1.13	0.93	1

## Sheet: DGE Zika_v_DV
Gene	Log2 fold change	std error (log2)	Lower confidence limit (log2)	Upper confidence limit (log2)	Linear fold change	Lower confidence limit (linear)	Upper confidence limit (linear)	P-value	BY.p.value
Stat2	3.53	0.185	3.17	3.89	11.5	8.98	14.8	7.26e-06	0.00389
Stat1	4.37	0.242	3.9	4.84	20.7	14.9	28.7	9.52e-06	0.00389
Mx1	3.92	0.232	3.46	4.37	15.1	11	20.7	1.33e-05	0.00389
Ifit2	5.42	0.336	4.77	6.08	42.9	27.2	67.7	1.65e-05	0.00389
Ccl5	6.97	0.462	6.07	7.88	126	67	235	2.31e-05	0.00389
Ifit3	5.36	0.36	4.65	6.06	40.9	25.1	66.8	2.48e-05	0.00389
Mx2	5.75	0.386	4.99	6.51	53.7	31.8	90.9	2.49e-05	0.00389
Cxcl10	8.07	0.568	6.96	9.19	269	124	582	3.11e-05	0.00389
Oasl1	5.85	0.421	5.02	6.67	57.6	32.5	102	3.48e-05	0.00389
Ifit1	5.57	0.407	4.77	6.36	47.3	27.2	82.3	3.76e-05	0.00389
Map2k1	1.01	0.0744	0.864	1.16	2.01	1.82	2.23	3.89e-05	0.00389
Iigp1	5.78	0.474	4.86	6.71	55.1	29	105	6.51e-05	0.00494
Oas1a	5.15	0.426	4.31	5.98	35.5	19.9	63.2	6.83e-05	0.00494
Ifi44	4.63	0.384	3.88	5.38	24.8	14.7	41.7	6.88e-05	0.00494
Daxx	2.15	0.178	1.8	2.5	4.43	3.47	5.64	7e-05	0.00494
Irf7	5.27	0.441	4.41	6.14	38.7	21.3	70.5	7.18e-05	0.00494
Csf1	2.32	0.2	1.93	2.72	5.01	3.82	6.57	8.25e-05	0.00507
Il1a	2.8	0.241	2.33	3.27	6.96	5.02	9.66	8.3e-05	0.00507
Oas2	4.02	0.354	3.32	4.71	16.2	9.99	26.2	9.36e-05	0.00542
Il1b	2.87	0.273	2.34	3.41	7.33	5.06	10.6	0.000133	0.00673
Tlr9	2.88	0.274	2.34	3.42	7.37	5.08	10.7	0.000133	0.00673
Irf1	4.32	0.411	3.51	5.12	19.9	11.4	34.8	0.000135	0.00673
Ccl3	4.48	0.443	3.61	5.35	22.3	12.2	40.8	0.000161	0.00771
Ccl2	4.72	0.48	3.78	5.66	26.4	13.7	50.6	0.000184	0.00845
Irf5	2.31	0.255	1.81	2.8	4.94	3.5	6.99	0.000275	0.0121
Cfb	3.1	0.371	2.37	3.82	8.55	5.16	14.2	0.000406	0.0172
Tlr2	2.38	0.294	1.8	2.96	5.2	3.49	7.75	0.000468	0.0191
Cd86	1.97	0.249	1.48	2.46	3.92	2.79	5.5	0.000521	0.0205
Tlr3	4.3	0.565	3.19	5.41	19.7	9.13	42.4	0.000625	0.0237
Nod1	1.86	0.247	1.38	2.35	3.64	2.6	5.09	0.00065	0.0238
C2	2.21	0.296	1.63	2.79	4.62	3.09	6.9	0.000681	0.0242
Ccl7	3.11	0.42	2.29	3.93	8.63	4.88	15.3	0.000711	0.0243
Cxcl9	4.5	0.612	3.3	5.7	22.6	9.85	51.9	0.000729	0.0243
Hsh2d	3.98	0.547	2.91	5.05	15.8	7.51	33.2	0.000768	0.0249
Il15	2.22	0.316	1.6	2.84	4.66	3.04	7.16	0.000898	0.0282
Hras1	0.714	0.109	0.502	0.927	1.64	1.42	1.9	0.00121	0.037
Birc2	0.404	0.0624	0.282	0.526	1.32	1.22	1.44	0.00131	0.037
C4a	3.05	0.471	2.13	3.98	8.29	4.37	15.7	0.00131	0.037
Tlr7	1.58	0.244	1.1	2.06	2.99	2.15	4.17	0.00131	0.037
C1qa	1.08	0.168	0.753	1.41	2.12	1.69	2.66	0.00135	0.0371
Il18	0.835	0.131	0.579	1.09	1.78	1.49	2.13	0.00139	0.0371
Ifi27l2a	2.59	0.406	1.79	3.38	6.01	3.46	10.4	0.00142	0.0371
Cysltr2	0.769	0.123	0.527	1.01	1.7	1.44	2.01	0.00155	0.0397
Cd40	1.81	0.297	1.23	2.39	3.5	2.34	5.25	0.00173	0.0432
C1qb	1.19	0.198	0.807	1.58	2.29	1.75	2.99	0.00178	0.0436
C3ar1	1.35	0.234	0.894	1.81	2.55	1.86	3.51	0.00218	0.0521
Nlrp3	1.63	0.288	1.06	2.2	3.1	2.09	4.58	0.00241	0.0565
C1ra	1.92	0.342	1.25	2.59	3.78	2.37	6.02	0.0025	0.0574
Ripk2	0.958	0.175	0.615	1.3	1.94	1.53	2.47	0.00279	0.0627
Ddit3	0.996	0.183	0.637	1.36	1.99	1.55	2.56	0.00287	0.0631
Itgb2	1.98	0.367	1.26	2.7	3.94	2.4	6.49	0.00295	0.0637
H2-Eb1	3.59	0.706	2.2	4.97	12	4.61	31.4	0.00383	0.081
Il6	2.07	0.412	1.26	2.88	4.2	2.4	7.35	0.00403	0.0838
Mafk	0.887	0.182	0.53	1.24	1.85	1.44	2.37	0.0046	0.0937
Trem2	-0.623	0.131	-0.88	-0.367	0.649	0.543	0.776	0.00507	0.101
Ltb	1.44	0.305	0.846	2.04	2.72	1.8	4.11	0.00517	0.102
Il1rap	0.787	0.17	0.453	1.12	1.73	1.37	2.18	0.00573	0.11
Traf2	0.335	0.0726	0.192	0.477	1.26	1.14	1.39	0.00578	0.11
Il22	1.18	0.262	0.666	1.69	2.27	1.59	3.24	0.00642	0.119
H2-Ea-ps	3.55	0.792	2	5.1	11.7	4	34.4	0.0065	0.119
Stat3	1.17	0.266	0.649	1.69	2.25	1.57	3.23	0.00699	0.126
Relb	1.18	0.27	0.647	1.71	2.26	1.57	3.26	0.00732	0.13
Rock2	0.285	0.0659	0.156	0.414	1.22	1.11	1.33	0.00754	0.132
Keap1	0.533	0.13	0.279	0.787	1.45	1.21	1.73	0.00929	0.158
Myd88	1.26	0.308	0.66	1.87	2.4	1.58	3.65	0.00933	0.158
Ccl24	-1.11	0.276	-1.66	-0.572	0.462	0.317	0.673	0.01	0.167
Map2k6	-0.491	0.124	-0.735	-0.248	0.712	0.601	0.842	0.0108	0.178
Plcb1	-0.285	0.0739	-0.43	-0.14	0.821	0.742	0.907	0.0119	0.193
Maff	1.3	0.34	0.631	1.96	2.46	1.55	3.9	0.0124	0.198
Ripk1	0.494	0.138	0.223	0.764	1.41	1.17	1.7	0.016	0.251
Ccl8	1.39	0.391	0.621	2.15	2.62	1.54	4.45	0.0165	0.255
Cxcr4	-0.786	0.225	-1.23	-0.346	0.58	0.427	0.787	0.0173	0.257
Pla2g4a	0.423	0.121	0.186	0.66	1.34	1.14	1.58	0.0173	0.257
Mapk3	-0.398	0.114	-0.622	-0.174	0.759	0.65	0.886	0.0175	0.257
Mef2a	-0.0773	0.0222	-0.121	-0.0339	0.948	0.92	0.977	0.0175	0.257
Tyrobp	0.783	0.229	0.335	1.23	1.72	1.26	2.35	0.0188	0.272
Cd163	-1.03	0.302	-1.62	-0.437	0.49	0.325	0.738	0.019	0.272
Max	0.326	0.0983	0.133	0.519	1.25	1.1	1.43	0.0211	0.297
Ptk2	0.191	0.0594	0.075	0.308	1.14	1.05	1.24	0.0234	0.326
Ccr2	1.61	0.534	0.566	2.66	3.06	1.48	6.32	0.0295	0.405
Tnfaip3	0.521	0.175	0.177	0.865	1.43	1.13	1.82	0.0313	0.424
Rapgef2	0.171	0.0578	0.0577	0.284	1.13	1.04	1.22	0.0316	0.424
Mrc1	-0.683	0.235	-1.14	-0.222	0.623	0.452	0.858	0.0337	0.447
Mapk1	-0.0534	0.0185	-0.0895	-0.0172	0.964	0.94	0.988	0.0341	0.447
Jun	0.319	0.112	0.0993	0.539	1.25	1.07	1.45	0.036	0.461
Ppp1r12b	-0.164	0.0577	-0.277	-0.0511	0.892	0.825	0.965	0.036	0.461
Nos2	0.859	0.31	0.252	1.47	1.81	1.19	2.76	0.0392	0.496
Pdgfa	-0.438	0.168	-0.766	-0.11	0.738	0.588	0.927	0.0475	0.593
Cysltr1	0.292	0.114	0.0689	0.515	1.22	1.05	1.43	0.0503	0.622
Fxyd2	-0.366	0.147	-0.655	-0.0779	0.776	0.635	0.947	0.0552	0.675
Alox15	0.446	0.184	0.0855	0.806	1.36	1.06	1.75	0.0597	0.722
Atf2	0.0422	0.0184	0.00618	0.0782	1.03	1	1.06	0.0701	0.838
Masp1	0.242	0.109	0.0281	0.455	1.18	1.02	1.37	0.0773	0.915
Tlr1	0.484	0.23	0.033	0.936	1.4	1.02	1.91	0.0894	1
Tbxa2r	-0.582	0.277	-1.13	-0.0392	0.668	0.458	0.973	0.0896	1
Ptgs2	0.545	0.266	0.0231	1.07	1.46	1.02	2.1	0.096	1
Prkca	-0.228	0.114	-0.451	-0.00552	0.854	0.732	0.996	0.101	1
Ptgfr	-0.53	0.264	-1.05	-0.0123	0.693	0.484	0.992	0.101	1
Cfl1	0.0426	0.0217	7.29e-05	0.085	1.03	1	1.06	0.107	1
Shc1	-0.0451	0.0232	-0.0904	0.000316	0.969	0.939	1	0.109	1
Hmgb2	-0.475	0.244	-0.953	0.00346	0.72	0.517	1	0.109	1
Mafg	0.133	0.0683	-0.00108	0.267	1.1	0.999	1.2	0.109	1
Nod2	1.61	0.839	-0.0307	3.26	3.06	0.979	9.56	0.112	1
Nfkb1	0.253	0.135	-0.0125	0.519	1.19	0.991	1.43	0.121	1
Hmgb1	-0.143	0.0768	-0.294	0.00732	0.906	0.816	1.01	0.121	1
Arg1	0.705	0.382	-0.0438	1.45	1.63	0.97	2.74	0.124	1
Cd55	-0.793	0.43	-1.64	0.0504	0.577	0.322	1.04	0.125	1
Cd4	0.651	0.361	-0.0572	1.36	1.57	0.961	2.56	0.131	1
Hspb2	0.158	0.0885	-0.0154	0.331	1.12	0.989	1.26	0.134	1
Il1r1	-0.744	0.428	-1.58	0.0958	0.597	0.334	1.07	0.143	1
Tcf4	0.0899	0.0519	-0.012	0.192	1.06	0.992	1.14	0.144	1
Tollip	-0.0623	0.0364	-0.134	0.00907	0.958	0.911	1.01	0.148	1
Il7	2.17	1.3	-0.389	4.72	4.48	0.764	26.3	0.157	1
Smad7	0.123	0.0746	-0.0232	0.269	1.09	0.984	1.21	0.16	1
Tlr6	0.365	0.228	-0.0817	0.812	1.29	0.945	1.76	0.17	1
Tlr8	0.328	0.208	-0.079	0.735	1.26	0.947	1.66	0.175	1
Ltb4r1	0.667	0.427	-0.169	1.5	1.59	0.889	2.83	0.179	1
Il6ra	0.419	0.27	-0.11	0.949	1.34	0.926	1.93	0.181	1
Prkcb	-0.187	0.123	-0.427	0.0533	0.878	0.744	1.04	0.188	1
Tgfb2	-0.134	0.0896	-0.31	0.0416	0.911	0.807	1.03	0.195	1
Mef2c_Mm	-0.338	0.227	-0.783	0.106	0.791	0.581	1.08	0.196	1
Ccr1	0.462	0.312	-0.15	1.07	1.38	0.901	2.11	0.199	1
Ptgs1	-0.211	0.145	-0.494	0.0726	0.864	0.71	1.05	0.205	1
Tlr5	-0.857	0.6	-2.03	0.319	0.552	0.244	1.25	0.213	1
Creb1	-0.127	0.0907	-0.305	0.0508	0.916	0.81	1.04	0.221	1
Ptger1	-0.216	0.156	-0.522	0.0898	0.861	0.696	1.06	0.225	1
Grb2	0.0248	0.0186	-0.0117	0.0612	1.02	0.992	1.04	0.241	1
Ptger4	0.335	0.262	-0.179	0.849	1.26	0.883	1.8	0.257	1
Mknk1	-0.0654	0.0516	-0.167	0.0357	0.956	0.891	1.03	0.261	1
Ptger2	-0.126	0.101	-0.324	0.0715	0.916	0.799	1.05	0.266	1
Ager	0.145	0.117	-0.0842	0.374	1.11	0.943	1.3	0.27	1
Mapk14	0.0659	0.0592	-0.0502	0.182	1.05	0.966	1.13	0.317	1
Gnaq	-0.024	0.0226	-0.0684	0.0203	0.983	0.954	1.01	0.337	1
Ccl11	-0.713	0.689	-2.06	0.638	0.61	0.239	1.56	0.348	1
Areg	0.387	0.382	-0.361	1.14	1.31	0.779	2.2	0.357	1
Crp	-0.299	0.299	-0.885	0.287	0.813	0.541	1.22	0.363	1
Rac1	0.0301	0.0302	-0.0292	0.0893	1.02	0.98	1.06	0.366	1
Tlr4	0.222	0.229	-0.227	0.67	1.17	0.855	1.59	0.377	1
Elk1	0.105	0.11	-0.111	0.322	1.08	0.926	1.25	0.383	1
Raf1	0.0349	0.037	-0.0375	0.107	1.02	0.974	1.08	0.388	1
Bcl6	-0.754	0.806	-2.33	0.825	0.593	0.198	1.77	0.392	1
Ccl21a	0.342	0.368	-0.379	1.06	1.27	0.769	2.09	0.395	1
Rela	0.115	0.125	-0.131	0.361	1.08	0.913	1.28	0.4	1
C1s	0.266	0.293	-0.308	0.839	1.2	0.808	1.79	0.405	1
Map3k5	0.0748	0.0826	-0.0871	0.237	1.05	0.941	1.18	0.407	1
Hif1a	-0.0608	0.0687	-0.195	0.0738	0.959	0.873	1.05	0.416	1
Hmgn1	-0.0497	0.0596	-0.167	0.0672	0.966	0.891	1.05	0.443	1
Nfe2l2	0.0915	0.118	-0.139	0.322	1.07	0.908	1.25	0.472	1
Flt1	-0.097	0.126	-0.344	0.151	0.935	0.788	1.11	0.477	1
Il10rb	-0.18	0.241	-0.651	0.292	0.883	0.637	1.22	0.489	1
Gngt1	-0.0869	0.122	-0.326	0.152	0.942	0.798	1.11	0.508	1
Map3k7	0.0163	0.0236	-0.03	0.0625	1.01	0.979	1.04	0.521	1
Tgfbr1	-0.026	0.038	-0.101	0.0485	0.982	0.933	1.03	0.525	1
Masp2	-0.0547	0.0828	-0.217	0.108	0.963	0.86	1.08	0.538	1
Ly96	0.0846	0.133	-0.176	0.345	1.06	0.885	1.27	0.552	1
Ptger3	-0.103	0.171	-0.438	0.232	0.931	0.738	1.17	0.573	1
Tgfb3	0.0615	0.108	-0.15	0.273	1.04	0.902	1.21	0.593	1
Tradd	-0.0809	0.142	-0.359	0.198	0.946	0.779	1.15	0.594	1
Lta	0.147	0.272	-0.386	0.68	1.11	0.765	1.6	0.612	1
Gnas	0.0272	0.0503	-0.0714	0.126	1.02	0.952	1.09	0.612	1
Twist2	-0.025	0.0464	-0.116	0.0659	0.983	0.923	1.05	0.613	1
Hdac4	-0.0184	0.035	-0.0869	0.0502	0.987	0.942	1.04	0.622	1
Alox12	0.104	0.223	-0.333	0.541	1.07	0.794	1.45	0.66	1
Hspb1	-0.0505	0.111	-0.268	0.167	0.966	0.83	1.12	0.668	1
Myl2	-0.161	0.37	-0.886	0.564	0.894	0.541	1.48	0.681	1
Mapk8	0.0228	0.0525	-0.0802	0.126	1.02	0.946	1.09	0.683	1
Nr3c1	0.0425	0.102	-0.157	0.242	1.03	0.897	1.18	0.694	1
Irf3	0.0621	0.161	-0.254	0.378	1.04	0.839	1.3	0.716	1
Map3k9	-0.0584	0.155	-0.362	0.246	0.96	0.778	1.19	0.722	1
Mmp3	-0.124	0.332	-0.776	0.527	0.917	0.584	1.44	0.723	1
Limk1	-0.0401	0.11	-0.255	0.175	0.973	0.838	1.13	0.73	1
Tslp	0.0793	0.239	-0.39	0.548	1.06	0.763	1.46	0.754	1
Rhoa	0.0187	0.0629	-0.105	0.142	1.01	0.93	1.1	0.778	1
Bcl2l1	-0.0128	0.0484	-0.108	0.0822	0.991	0.928	1.06	0.803	1
C3	-0.29	1.22	-2.69	2.11	0.818	0.155	4.32	0.822	1
Cdc42	0.019	0.0813	-0.14	0.178	1.01	0.907	1.13	0.825	1
Mapkapk2	0.027	0.127	-0.222	0.276	1.02	0.857	1.21	0.84	1
Nfatc3	0.0121	0.0573	-0.1	0.124	1.01	0.933	1.09	0.841	1
Fos	-0.0588	0.316	-0.678	0.56	0.96	0.625	1.47	0.86	1
Cebpb	-0.164	0.909	-1.95	1.62	0.892	0.26	3.07	0.864	1
Mef2d	-0.0112	0.0623	-0.133	0.111	0.992	0.912	1.08	0.864	1
Ptgir	0.0391	0.235	-0.422	0.501	1.03	0.746	1.41	0.875	1
Rps6ka5	-0.0156	0.0997	-0.211	0.18	0.989	0.864	1.13	0.882	1
Gnb1	-0.0113	0.0869	-0.182	0.159	0.992	0.882	1.12	0.901	1
Myc	-0.0234	0.203	-0.421	0.374	0.984	0.747	1.3	0.913	1
Mmp9	0.0175	0.18	-0.336	0.371	1.01	0.792	1.29	0.926	1
Tgfb1	0.00461	0.126	-0.243	0.252	1	0.845	1.19	0.972	1
Map2k4	0.000477	0.0349	-0.0679	0.0688	1	0.954	1.05	0.99	1
Map3k1	0.000477	0.115	-0.226	0.227	1	0.855	1.17	0.997	1
